# Supplementary material for: Methods for Evaluating Emotions Evoked by Food Experiences: A Literature Review
Source: Front Psychol. 2018 Jun 8;9:911. doi: 10.3389/fpsyg.2018.00911 (PMC6002740; doi:10.3389/fpsyg.2018.00911)
Supplement: Supplementary file 1 [file Table_1.XLSX]

## Sheet: Sheet1
	Title	Year	Authors	Journal	Vol.	Issues	Page (s)	DOI
	"C.R.E.A.T.E."-ing unique primary-source research paper assignments for a pleasure and pain course teaching neuroscientific principles in a large general education undergraduate course. [References].	2016	Bodnar, Richard JRotella, Francis MLoiacono, IlyssaCoke, TriciaOlsson, KerstinBarrientos, AliciaBlachorsky, LaurenWarshaw, DeenaBuras, AgataSanchez, Ciara MAzad, RaihanaStellar, James R	The Journal of Undergraduate Neuroscience Education	14	2	A104-A110
	"Is plain food packaging plain wrong? Plain packaging increases unhealthy snack intake among males": Corrigendum.	2016	Werle, Carolina O. CBalbo, LaurieCaldara, CindyCorneille, Olivier	Food Quality and Preference	50		163	http://dx.doi.org/10.1016/j.foodqual.2016.02.008
	"The dose makes the poison": Informing consumers about the scientific risk assessment of food additives. [References].	2016	Bearth, AngelaCousin, Marie-EveSiegrist, Michael	Risk Analysis	36	1	130-144	http://dx.doi.org/10.1111/risa.12410
	"The next mouthful will be the best": Influence of prevision of the pleasure on the decision of having a second helping of a just eaten food. [References].	2016	Vinai, PiergiuseppeVinai, LuisaVinai, PaoloBruno, CeciliaStudt, StaciaCardetti, SilviaMasante, DonatellaSpeciale, Maurizio	Eating and Weight Disorders	21	3	453-457	http://dx.doi.org/10.1007/s40519-015-0243-7
	A comparison between wolves, Canis lupus, and dogs, Canis familiaris, in showing behaviour towards humans. [References].	2016	Heberlein, Marianne T. ETurner, Dennis CRange, FriederikeViranyi, Zsofia	Animal Behaviour	122		59-66	http://dx.doi.org/10.1016/j.anbehav.2016.09.023
	A core eating network and its modulations underlie diverse eating phenomena. [References].	2016	Chen, JingPapies, Esther KBarsalou, Lawrence W	Brain and Cognition	110		20-42	http://dx.doi.org/10.1016/j.bandc.2016.04.004
	A high-fat high-sugar diet predicts poorer hippocampal-related memory and a reduced ability to suppress wanting under satiety. [References].	2016	Attuquayefio, TukiStevenson, Richard JBoakes, Robert AOaten, Megan JYeomans, Martin RMahmut, MehmetFrancis, Heather M	Journal of Experimental Psychology: Animal Learning and Cognition	42	4	415-428	http://dx.doi.org/10.1037/xan0000118
	A thousand ways to say 'Delicious!'-Categorizing expressions of deliciousness from restaurant reviews on the social network site yelp. [References].	2016	Ariyasriwatana, WeranujQuiroga, Luz Marina	Appetite	104		18-32	http://dx.doi.org/10.1016/j.appet.2016.01.002
	Alternating temporal dominance of sensations and liking scales during the intake of a full portion of an oral nutritional supplement. [References].	2016	Thomas, Avan der Stelt, A. JProkop, JLawlor, J. BSchlich, P	Food Quality and Preference	53		159-167	http://dx.doi.org/10.1016/j.foodqual.2016.06.008
	An exploration and investigation of edible insect consumption: The impacts of image and description on risk perceptions and purchase intent. [References].	2016	Baker, Melissa AShin, Jungyoung TiffanyKim, Young Wook	Psychology & Marketing	33	2	94-112	http://dx.doi.org/10.1002/mar.20847
	An update on the roles of culture and language in designing emotion lists: English, Spanish and Portuguese. [References].	2016	van Zyl, HannelizeMeiselman, Herbert L	Food Quality and Preference	51		72-76	http://dx.doi.org/10.1016/j.foodqual.2016.02.019
	Appetite and energy balancing. [References].	2016	Rogers, Peter JBrunstrom, Jeffrey M	Physiology & Behavior	164	Part B	465-471	http://dx.doi.org/10.1016/j.physbeh.2016.03.038
	Application and validation of the Feeding Infants: Behaviour and Facial Expression Coding System (FIBFECS) to assess liking and wanting in infants at the time of complementary feeding. [References].	2016	Nekitsing, CMadrelle, JBarends, Cde Graaf, CParrott, HMorgan, SWeenen, HHetherington, M. M	Food Quality and Preference	48	Pt A	228-237	http://dx.doi.org/10.1016/j.foodqual.2015.09.012
	Applying the food technology neophobia scale in a developing country context. A case-study on processed matooke (cooking banana) flour in Central Uganda. [References].	2016	De Steur, HansOdongo, WalterGellynck, Xavier	Appetite	96		391-398	http://dx.doi.org/10.1016/j.appet.2015.10.009
	Are food-related perceptions associated with meal portion size decisions? A cross-sectional study. [References].	2016	Spence, MichelleStancu, VioletaDean, MoiraLivingstone, M. Barbara EGibney, Eileen RLahteenmaki, Liisa	Appetite	103		377-385	http://dx.doi.org/10.1016/j.appet.2016.04.039
	Association of TAS2R38 variants with sweet food intake in children aged 1-6 years. [References].	2016	Pawellek, IngridGrote, VeitRzehak, PeterXhonneux, AnnickVerduci, ElviraStolarczyk, AnnaClosa-Monasterolo, RicardoReischl, EvaKoletzko, Berthold	Appetite	107		126-134	http://dx.doi.org/10.1016/j.appet.2016.07.034
	Associations between appetitive traits and food preferences in preschool children. [References].	2016	Russell, Catherine GeorginaWorsley, Tony	Food Quality and Preference	52		172-178	http://dx.doi.org/10.1016/j.foodqual.2016.04.006
	Associations between tobacco and nicotine product use and depressive symptoms among college students in Texas. [References].	2016	Bandiera, Frank CLoukas, AlexandraWilkinson, Anna VPerry, Cheryl L	Addictive Behaviors	63		19-22	http://dx.doi.org/10.1016/j.addbeh.2016.06.024
	Attention with a mindful attitude attenuates subjective appetitive reactions and food intake following food-cue exposure. [References].	2016	Fisher, NaomiLattimore, PaulMalinowski, Peter	Appetite	99		10-16	http://dx.doi.org/10.1016/j.appet.2015.12.009
	Behavioral measures of risk tasking, sensation seeking and sensitivity to reward may reflect different motivations for spicy food liking and consumption. [References].	2016	Byrnes, Nadia KHayes, John E	Appetite	103		411-422	http://dx.doi.org/10.1016/j.appet.2016.04.037
	Beyond positive or negative: Qualitative sentiment analysis of social media reactions to unexpected stressful events. [References].	2016	Gaspar, RuiPedro, ClaudiaPanagiotopoulos, PanosSeibt, Beate	Computers in Human Behavior	56		179-191	http://dx.doi.org/10.1016/j.chb.2015.11.040
	Body and soul: Do children distinguish between foods when generalizing biological and psychological properties? [References].	2016	Thibaut, Jean-PierreNguyen, Simone PMurphy, Gregory L	Early Education and Development	27	8	1250-1262	http://dx.doi.org/10.1080/10409289.2016.1146551
	Brain regions involved in ingestive behavior and related psychological constructs in people undergoing calorie restriction. [References].	2016	Kahathuduwa, Chanaka NBoyd, Lori ADavis, TylerO'Boyle, MichaelBinks, Martin	Appetite	107		348-361	http://dx.doi.org/10.1016/j.appet.2016.08.112
	Burnout and psychiatric distress in local caregivers two years after the 2011 Great East Japan Earthquake and Fukushima nuclear radiation disaster. [References].	2016	Fujitani, KenjiCarroll, MattYanagisawa, RobertKatz, Craig	Community Mental Health Journal	52	1	39-45	http://dx.doi.org/10.1007/s10597-015-9924-y
	Caffeine metabolism rate influences coffee perception, preferences and intake. [References].	2016	Masi, CamillaDinnella, CaterinaPirastu, NicolaPrescott, JohnMonteleone, Erminio	Food Quality and Preference	53		97-104	http://dx.doi.org/10.1016/j.foodqual.2016.06.002
	Can consumer segmentation in projective mapping contribute to a better understanding of consumer perception? [References].	2016	Vidal, LeticiaAntunez, LuciaGimenez, AnaVarela, PaulaDeliza, RosiresAres, Gaston	Food Quality and Preference	47	Part A	64-72	http://dx.doi.org/10.1016/j.foodqual.2015.04.008
	Characterizing and improving the sensory and hedonic responses to polyphenol-rich aronia berry juice. [References].	2016	Duffy, Valerie BRawal, ShristiPark, JeehaBrand, Mark HSharafi, MastanehBolling, Bradley W	Appetite	107		116-125	http://dx.doi.org/10.1016/j.appet.2016.07.026
	Classifying restaurants to improve usability of restaurant research. [References].	2016	Canziani, Bonnie FarberAlmanza, BarbaraFrash, Robert E Jr.McKeig, Merrick JSullivan-Reid, Caitlin	International Journal of Contemporary Hospitality Management	28	7	1467-1483	http://dx.doi.org/10.1108/IJCHM-12-2014-0618
	Cognitive and emotional differentiators for beer: An exploratory study focusing on "uniqueness". [References].	2016	Cardello, Armand VPineau, BenedictePaisley, Amy GRoigard, Christina MChheang, Sok LGuo, Lindy FHedderley, Duncan IJaeger, Sara R	Food Quality and Preference	54		23-38	http://dx.doi.org/10.1016/j.foodqual.2016.07.001
	Comparison of the satiating properties of egg-versus cereal grain-based breakfasts for appetite and energy intake control in children. [References].	2016	Kral, Tanja V. EBannon, Annika LChittams, JesseMoore, Renee H	Eating Behaviors	20		14-20	http://dx.doi.org/10.1016/j.eatbeh.2015.11.004
	Computer interfaces and the "direct-touch" effect: Can iPads increase the choice of hedonic food? [References].	2016	Shen, HaoZhang, MengKrishna, Aradhna	Journal of Marketing Research	53	5	745-758	http://dx.doi.org/10.1509/jmr.14.0563
	Consensus statement on European brain research: The need to expand brain research in Europe-2015. [References].	2016	Morris, R. G. MOertel, WGaebel, WGoodwin, G. MLittle, AMontellano, PWestphal, MNutt, D. JDi Luca, M	European Journal of Neuroscience	44	3	1919-1926
	Consumer acceptability of coffee as affected by situational conditions and involvement. [References].	2016	Kim, Soo-EonLee, Soh MinKim, Kwang-Ok	Food Quality and Preference	52		124-132	http://dx.doi.org/10.1016/j.foodqual.2016.04.008
	Consumer acceptance of dishes in which beef has been partially substituted with mushrooms and sodium has been reduced. [References].	2016	Guinard, Jean-XavierMyrdal Miller, AmyMills, KellyWong, ThomasLee, Soh MinSirimuangmoon, ChiratSchaefer, Sarah EDrescher, Greg	Appetite	105		449-459	http://dx.doi.org/10.1016/j.appet.2016.06.018
	Consumer acceptance of insect-based alternative meat products in western countries. [References].	2016	Caparros Megido, RudyGierts, ChloeBlecker, ChristopheBrostaux, YvesHaubruge, EricAlabi, TaoficFrancis, Frederic	Food Quality and Preference	52		237-243	http://dx.doi.org/10.1016/j.foodqual.2016.05.004
	Consumer preferences for food labels on tomatoes in Germany-A comparison of a quasi-experiment and two stated preference approaches. [References].	2016	Meyerding, Stephan G. H	Appetite	103		105-112	http://dx.doi.org/10.1016/j.appet.2016.03.025
	Consumer segmentation as a means to investigate emotional associations to meals. [References].	2016	Piqueras-Fiszman, BetinaJaeger, Sara R	Appetite	105		249-258	http://dx.doi.org/10.1016/j.appet.2016.05.034
	Consumers' choice-blindness to ingredient information. [References].	2016	Cheung, T. T. LJunghans, A. FDijksterhuis, G. BKroese, FJohansson, PHall, LDe Ridder, D. T. D	Appetite	106		2-12	http://dx.doi.org/10.1016/j.appet.2015.09.022
	Content and compliance of pharmaceutical social media marketing. [References].	2016	Huhmann, Bruce ALimbu, Yam B	Marketing Intelligence & Planning	34	7	977-999	http://dx.doi.org/10.1108/MIP-06-2015-0124
	Correcting misperceptions about stigmatized ingredients: MSG. [References].	2016	Greenacre, LukePatrick, SarahYang, RongbinJaeger, VictoriaMartin, James	Food Quality and Preference	48	Pt A	93-98	http://dx.doi.org/10.1016/j.foodqual.2015.09.001
	Cravings in a virtual reality room paired with chocolate predict eating disorder risk. [References].	2016	Astur, Robert SCarew, Andrew WPalmisano, AlexandraDeaton, Bonnie EKuhney, FranchescaNiezrecki, RachelSantos, Melissa	International Journal of Child Health and Human Development	9	3	299-304
	Cross-modal interactions for custard desserts differ in obese and normal weight Italian women. [References].	2016	Proserpio, CristinaLaureati, MonicaInvitti, CeciliaPasqualinotto, LuciaBergamaschi, ValentinaPagliarini, Ella	Appetite	100		203-209	http://dx.doi.org/10.1016/j.appet.2016.02.033
	Cross-modal tactile-taste interactions in food evaluations. [References].	2016	Slocombe, B. GCarmichael, D. ASimner, J	Neuropsychologia	88		58-64	http://dx.doi.org/10.1016/j.neuropsychologia.2015.07.011
	Curiosity and reward: Valence predicts choice and information prediction errors enhance learning. [References].	2016	Marvin, Caroline BShohamy, Daphna	Journal of Experimental Psychology: General	145	3	266-272	http://dx.doi.org/10.1037/xge0000140
	Desiring foods: Cultivating non-attachment to nourishment in Buddhist Sri Lanka. [References].	2016	Van Daele, Wim	Appetite	105		212-217	http://dx.doi.org/10.1016/j.appet.2016.04.021
	Determinants for store-switching in shopping for fresh produce: Investigating the mediating role of consumer way of life. [References].	2016	Hino, HayielLevy, Shalom	The International Review of Retail, Distribution and Consumer Research	26	5	541-565	http://dx.doi.org/10.1080/09593969.2016.1206951
	Developing a novel tool to assess liking and wanting in infants at the time of complementary feeding-The Feeding Infants: Behaviour and Facial Expression Coding System (FIBFECS). [References].	2016	Hetherington, M. MMadrelle, JNekitsing, CBarends, Cde Graaf, CMorgan, SParrott, HWeenen, H	Food Quality and Preference	48	Pt A	238-250	http://dx.doi.org/10.1016/j.foodqual.2015.09.010
	Development of a sensory tool to assess overall liking for the fatty, salty and sweet sensations. [References].	2016	Urbano, ChristineDeglaire, AmelieCartier-Lange, ElodieHerbreteau, VirginieCordelle, SylvieSchlich, Pascal	Food Quality and Preference	48	Pt A	23-32	http://dx.doi.org/10.1016/j.foodqual.2015.08.003
	Development of EsSense25, a shorter version of the EsSense Profile. [References].	2016	Nestrud, Michael AMeiselman, Herbert LKing, Silvia CLesher, Larry LCardello, Armand V	Food Quality and Preference	48	Pt A	107-117	http://dx.doi.org/10.1016/j.foodqual.2015.08.005
	Differential bitterness in capsaicin, piperine, and ethanol associates with polymorphisms in multiple bitter taste receptor genes. [References].	2016	Nolden, Alissa AMcGeary, John EHayes, John E	Physiology & Behavior	156		117-127	http://dx.doi.org/10.1016/j.physbeh.2016.01.017
	Differing views: Can chimpanzees do level 2 perspective-taking? [References].	2016	Karg, KatjaSchmelz, MartinCall, JosepTomasello, Michael	Animal Cognition	19	3	555-564	http://dx.doi.org/10.1007/s10071-016-0956-7
	Does an early socialization into a food culture condition lifelong food preferences? Evidence from a retrospective study. [References].	2016	Scrob, Mircea-Lucian	Appetite	101		95-103	http://dx.doi.org/10.1016/j.appet.2016.02.147
	Does liking and orosensation intensity elicited by sampled foods vary with thermal tasting? [References].	2016	Pickering, Gary JKlodnicki, Catherine E	Chemosensory Perception	9	2	47-55	http://dx.doi.org/10.1007/s12078-016-9207-1
	Does my brain want what my eyes like?-How food liking and choice influence spatio-temporal brain dynamics of food viewing. [References].	2016	Bielser, Marie-LaureCreze, CamilleMurray, Micah MToepel, Ulrike	Brain and Cognition	110		64-73	http://dx.doi.org/10.1016/j.bandc.2015.10.005
	Does trait self-control predict weaker desire for unhealthy stimuli? A lab-based study of unhealthy snack intake. [References].	2016	Haynes, AshleighKemps, EvaMoffitt, Robyn	Personality and Individual Differences	89		69-74	http://dx.doi.org/10.1016/j.paid.2015.09.049
	Dopamine depletion reduces food-related reward activity independent of BMI. [References].	2016	Frank, SabineVeit, RalfSauer, HeleneEnck, PaulFriederichs, Hans-ChristophUnholzer, TheresaBauer, Ute-MariaLinder, KatarzynaHeni, MartinFritsche, AndreasPreissl, Hubert	Neuropsychopharmacology	41	6	1551-1559	http://dx.doi.org/10.1038/npp.2015.313
	Driven by consequences: The multiscale molar view of choice. [References].	2016	Baum, William M	Managerial & Decision Economics	37	4-5	239-248	http://dx.doi.org/10.1002/mde.2713
	Eating in the dark: A dissociation between perceived and actual food consumption. [References].	2016	Renner, BrittaSproesser, GudrunStok, F. MarijnSchupp, Harald	Food Quality and Preference	50		145-151	http://dx.doi.org/10.1016/j.foodqual.2016.02.010
	Editorial. [References].	2016	No authorship indicated	Food Quality and Preference	48	Part A	315	http://dx.doi.org/10.1016/j.foodqual.2015.11.008
	Effect of iron on taste perception and emotional response of sweetened beverage under different water conditions. [References].	2016	Wang, AiliDuncan, Susan EDietrich, Andrea M	Food Quality and Preference	54		58-66	http://dx.doi.org/10.1016/j.foodqual.2016.06.016
	Effects of different packages on food product contagion: The moderating roles of mood states and product-related information. [References].	2016	Lin, Chien-HuangShih, Li-Chin	Journal of Consumer Behaviour	15	2	163-174	http://dx.doi.org/10.1002/cb.1561
	Effects of label understanding level on consumers' visual attention toward sustainability and process-related label claims found on chicken meat products. [References].	2016	Samant, Shilpa SSeo, Han-Seok	Food Quality and Preference	50		48-56	http://dx.doi.org/10.1016/j.foodqual.2016.01.002
	Effects of the degree of processing of insect ingredients in snacks on expected emotional experiences and willingness to eat. [References].	2016	Gmuer, AngelinaNuessli Guth, JeannetteHartmann, ChristinaSiegrist, Michael	Food Quality and Preference	54		117-127	http://dx.doi.org/10.1016/j.foodqual.2016.07.003
	Efforts to globalize a national food: Market segmentation by reasons for ethnic food preferences. [References].	2016	Kim, Seongseop (Sam)Choe, Ja YoungLee, Aejoo	International Journal of Contemporary Hospitality Management	28	10	2310-2330	http://dx.doi.org/10.1108/IJCHM-03-2015-0151
	Emotional and sensory profiling of insect-, plant- and meat-based burgers under blind, expected and informed conditions. [References].	2016	Schouteten, Joachim JDe Steur, HansDe Pelsmaeker, SaraLagast, SofieJuvinal, Joel GDe Bourdeaudhuij, IlseVerbeke, WimGellynck, Xavier	Food Quality and Preference	52		27-31	http://dx.doi.org/10.1016/j.foodqual.2016.03.011
	'Emotional' does not even start to cover it: Generalization of overeating in emotional eaters. [References].	2016	Bongers, Peggyde Graaff, AnastaciaJansen, Anita	Appetite	96		611-616	http://dx.doi.org/10.1016/j.appet.2015.11.004
	Emotional expressiveness of 5-6 month-old infants born very premature versus full-term at initial exposure to weaning foods. [References].	2016	Longfier, LaetitiaSoussignan, RobertReissland, NadjaLeconte, MathildeMarret, StephaneSchaal, BenoistMellier, Daniel	Appetite	107		494-500	http://dx.doi.org/10.1016/j.appet.2016.08.124
	Emulsion oil droplet size significantly affects satiety: A pre-ingestive approach. [References].	2016	Lett, Aaron MNorton, Jennifer EYeomans, Martin R	Appetite	96		18-24	http://dx.doi.org/10.1016/j.appet.2015.08.043
	Enhancing expected food intake behaviour, hedonics and sensory characteristics of oil-in-water emulsion systems through microstructural properties, oil droplet size and flavour. [References].	2016	Lett, Aaron MYeomans, Martin RNorton, Ian TNorton, Jennifer E	Food Quality and Preference	47	Part B	148-155	http://dx.doi.org/10.1016/j.foodqual.2015.03.011
	Evidence for absolute moral opposition to genetically modified food in the United States. [References].	2016	Scott, Sydney EInbar, YoelRozin, Paul	Perspectives on Psychological Science	11	3	315-324	http://dx.doi.org/10.1177/1745691615621275
	Explicit and implicit tasks for assessing hedonic-versus nutrition-based attitudes towards food in French children. [References].	2016	Monnery-Patris, SandrineMarty, LucileBayer, FredericNicklaus, SophieChambaron, Stephanie	Appetite	96		580-587	http://dx.doi.org/10.1016/j.appet.2015.10.026
	Exploring the effects of genotypical and phenotypical variations in bitter taste sensitivity on perception, liking and intake of brassica vegetables in the UK. [References].	2016	Shen, YuchiKennedy, Orla BMethven, Lisa	Food Quality and Preference	50		71-81	http://dx.doi.org/10.1016/j.foodqual.2016.01.005
	Exploring the relationship between nature sounds, connectedness to nature, mood and willingness to buy sustainable food: A retail field experiment. [References].	2016	Spendrup, SaraHunter, ErikIsgren, Ellinor	Appetite	100		133-141	http://dx.doi.org/10.1016/j.appet.2016.02.007
	Exposure to in vivo stimuli and attentional bias among female smokers. [References].	2016	Correa, John BBrandon, Thomas H	Experimental and Clinical Psychopharmacology	24	5	331-340	http://dx.doi.org/10.1037/pha0000082
	Facial expressions in small for gestational age newborns. [References].	2016	Laureano, D. PMolle, R. DallePortella, A. KSilveira, P. P	Journal of Child Neurology	31	3	398-399	http://dx.doi.org/10.1177/0883073815592225
	Factors affecting non-green consumer behaviour: An exploratory study among Chinese consumers. [References].	2016	He, Ai-zhongCai, TomDeng, Tian-xiangLi, Xue	International Journal of Consumer Studies	40	3	345-356	http://dx.doi.org/10.1111/ijcs.12261
	Failure of sucrose replacement with the non-nutritive sweetener erythritol to alter GLP-1 or PYY release or test meal size in lean or obese people. [References].	2016	Overduin, JoostCollet, Tinh-HaiMedic, NenadHenning, ElanaKeogh, Julia MForsyth, FayeStephenson, CherylKanning, Marja WRuijschop, Rianne M. A. JFarooqi, I. Sadafvan der Klaauw, Agatha A	Appetite	107		596-603	http://dx.doi.org/10.1016/j.appet.2016.09.009
	Food and music matters: Affective relations and practices in social justice organizations. [References].	2016	Keevers, LynneSykes, Christopher	Human Relations	69	8	1643-1668	http://dx.doi.org/10.1177/0018726715621368
	Food aversions and cravings during pregnancy on Yasawa Island, Fiji. [References].	2016	McKerracher, LuseadraCollard, MarkHenrich, Joseph	Human Nature	27	3	296-315	http://dx.doi.org/10.1007/s12110-016-9262-y
	Food pleasure orientation diminishes the "healthy=less tasty" intuition. [References].	2016	Huang, YunhuiWu, Jiang	Food Quality and Preference	54		75-78	http://dx.doi.org/10.1016/j.foodqual.2016.07.007
	Food preferences and weight change during low-fat and low-carbohydrate diets. [References].	2016	McVay, Megan AVoils, Corrine IGeiselman, Paula JSmith, Valerie ACoffman, Cynthia JMayer, StephanieYancy, William S Jr.	Appetite	103		336-343	http://dx.doi.org/10.1016/j.appet.2016.04.035
	Food reward in active compared to inactive men: Roles for gastric emptying and body fat. [References].	2016	Horner, Katy MFinlayson, GrahamByrne, Nuala MKing, Neil A	Physiology & Behavior	160		43-49	http://dx.doi.org/10.1016/j.physbeh.2016.04.009
	Food texture assessment and preference based on Mouth Behavior. [References].	2016	Jeltema, MelissaBeckley, JacquelineVahalik, Jennifer	Food Quality and Preference	52		160-171	http://dx.doi.org/10.1016/j.foodqual.2016.04.010
	Fruit and vegetables liking among European elderly according to food preferences, attitudes towards food and dependency. [References].	2016	Mingioni, MMehinagic, ELaguna, LSarkar, APirttijarvi, TVan Wymelbeke, VArtigas, GChen, JKautola, HJarvenpaa, EMaenpaa, TTahvonen, RGrabska-Kobylecka, IMaitre, I	Food Quality and Preference	50		27-37	http://dx.doi.org/10.1016/j.foodqual.2016.01.003
	Functional or emotional? How Dutch and Portuguese conceptualise beer, wine and non-alcoholic beer consumption. [References].	2016	Silva, Ana PatriciaJager, Gerryvan Bommel, Roelienvan Zyl, HannelizeVoss, Hans-PeterHogg, TimPintado, Manuelade Graaf, Cees	Food Quality and Preference	49		54-65	http://dx.doi.org/10.1016/j.foodqual.2015.11.007
	Gain in body fat is associated with increased striatal response to palatable food cues, whereas body fat stability is associated with decreased striatal response. [References].	2016	Stice, EricYokum, Sonja	The Journal of Neuroscience	36	26	6949-6956	http://dx.doi.org/10.1523/JNEUROSCI.4365-15.2016
	Gray & Schein's (2016) objections are theoretically and statistically faulty. [References].	2016	Inbar, YoelScott, Sydney ERozin, Paul	Perspectives on Psychological Science	11	3	330-332	http://dx.doi.org/10.1177/1745691616635615
	Guardians' knowledge and husbandry practices of feline environmental enrichment. [References].	2016	Alho, Ana MargaridaPontes, JoanaPomba, Constanca	Journal of Applied Animal Welfare Science	19	2	115-125	http://dx.doi.org/10.1080/10888705.2015.1117976
	Guilt-free food consumption: One of your five ideologies a day. [References].	2016	Haynes, PaulPodobsky, Stepan	Journal of Consumer Marketing	33	3	202-212	http://dx.doi.org/10.1108/JCM-05-2014-0967
	Guiltless consumption of space as an individualistic pursuit: Mapping out the leisure self at Starbucks in Taiwan. [References].	2016	Shiau, Hong-Chi	Leisure Studies	35	2	170-186	http://dx.doi.org/10.1080/02614367.2014.982690
	Healthy-left, unhealthy-right: Can displaying healthy items to the left (versus right) of unhealthy items nudge healthier choices? [References].	2016	Romero, MarisabelBiswas, Dipayan	Journal of Consumer Research	43	1	103-112	http://dx.doi.org/10.1093/jcr/ucw008
	Hedonic adaptation and satiation: Understanding switching behavior in the restaurant industry. [References].	2016	Line, Nathaniel DHanks, LydiaKim, Woo Gon	International Journal of Hospitality Management	52		143-153	http://dx.doi.org/10.1016/j.ijhm.2015.10.005
	Hedonic escalation: When food just tastes better and better. [References].	2016	Crolic, CammyJaniszewski, Chris	Journal of Consumer Research	43	3	388-406	http://dx.doi.org/10.1093/jcr/ucw032
	How much sugar do consumers add to plain yogurts? Insights from a study examining French consumer behavior and self-reported habits. [References].	2016	Saint-Eve, AnneLeclercq, HeleneBerthelo, SebastienSaulnier, BenjaminOettgen, WaltherDelarue, Julien	Appetite	99		277-284	http://dx.doi.org/10.1016/j.appet.2016.01.032
	How pathogen cues shape impressions of foods: The omnivore's dilemma and functionally specialized conditioning. [References].	2016	Tybur, Joshua MLaakasuo, MichaelRuff, JokeKlauke, Fabian	Evolution and Human Behavior	37	5	376-386	http://dx.doi.org/10.1016/j.evolhumbehav.2016.03.002
	'I ate too much so I must have been sad': Emotions as a confabulated reason for overeating. [References].	2016	Adriaanse, Marieke APrinsen, Sosjade Witt Huberts, Jessie Cde Ridder, Denise T. DEvers, Catharine	Appetite	103		318-323	http://dx.doi.org/10.1016/j.appet.2016.04.028
	Identity and epistemic emotions during knowledge revision: A potential account for the backfire effect. [References].	2016	Trevors, Gregory JMuis, Krista RPekrun, ReinhardSinatra, Gale MWinne, Philip H	Discourse Processes	53	5-6	339-370	http://dx.doi.org/10.1080/0163853X.2015.1136507
	Increased peptide YY blood concentrations, not decreased acyl-ghrelin, are associated with reduced hunger and food intake in healthy older women: Preliminary evidence. [References].	2016	Hickson, MaryMoss, CharlotteDhillo, Waljit SBottin, JeanneFrost, Gary	Appetite	105		320-327	http://dx.doi.org/10.1016/j.appet.2016.06.002
	Influence of first position effect on emotional response. [References].	2016	Dorado, RPerez-Hugalde, CPicard, AChaya, C	Food Quality and Preference	49		189-196	http://dx.doi.org/10.1016/j.foodqual.2015.12.009
	Influence of label design on children's perception of two snack foods: Comparison of rating and choice-based conjoint analysis. [References].	2016	Ares, GastonArrua, AlejandraAntunez, LuciaVidal, LeticiaMachin, LeandroMartinez, JoselineCurutchet, Maria RosaGimenez, Ana	Food Quality and Preference	53		1-8	http://dx.doi.org/10.1016/j.foodqual.2016.05.006
	Influence of screen-based peer modeling on preschool children's vegetable consumption and preferences. [References].	2016	Staiano, Amanda EMarker, Arwen MFrelier, Johannah MHsia, Daniel SMartin, Corby K	Journal of Nutrition Education and Behavior	48	5	331-335	http://dx.doi.org/10.1016/j.jneb.2016.02.005
	Insights on older adults' perception of at-home sensory-hedonic methods: A case of ideal profile method and CATA with ideal. [References].	2016	Ruark, AngelicaVingerhoeds, Monique HKremer, StefanieNijenhuis-de Vries, Mariska APiqueras-Fiszman, Betina	Food Quality and Preference	53		29-38	http://dx.doi.org/10.1016/j.foodqual.2016.05.012
	Involving children in cooking activities: A potential strategy for directing food choices toward novel foods containing vegetables. [References].	2016	Allirot, Xavierda Quinta, NoeliaChokupermal, KrithikaUrdaneta, Elena	Appetite	103		275-285	http://dx.doi.org/10.1016/j.appet.2016.04.031
	Is desire to eat in response to positive emotions an 'obese' eating style: Is Kummerspeck for some people a misnomer? [References].	2016	van Strien, TatjanaDonker, Marianne HOuwens, Machteld A	Appetite	100		225-235	http://dx.doi.org/10.1016/j.appet.2016.02.035
	Is disgust sensitive to classical conditioning as indexed by facial electromyography and behavioural responses? [References].	2016	Borg, CharmaineBosman, Renske CEngelhard, IrisOlatunji, Bunmi Ode Jong, Peter J	Cognition and Emotion	30	4	669-686	http://dx.doi.org/10.1080/02699931.2015.1022512
	Is food desirability affected by social interaction? [References].	2016	Rizzato, MatteoDi Dio, CinziaFasano, FabrizioGilli, GabriellaMarchetti, AntonellaSensidoni, Alessandro	Food Quality and Preference	50		109-116	http://dx.doi.org/10.1016/j.foodqual.2016.02.005
	Is plain food packaging plain wrong? Plain packaging increases unhealthy snack intake among males. [References].	2016	Werle, Carolina O. CBalbo, LaurieCaldara, CindyCorneille, Olivier	Food Quality and Preference	49		168-175	http://dx.doi.org/10.1016/j.foodqual.2015.12.007
	LA Sprouts: A 12-week gardening, nutrition, and cooking randomized control trial improves determinants of dietary behaviors. [References].	2016	Davis, Jaimie NMartinez, Lauren CSpruijt-Metz, DonnaGatto, Nicole M	Journal of Nutrition Education and Behavior	48	1	2-11	http://dx.doi.org/10.1016/j.jneb.2015.08.009
	Listening to music can influence hedonic and sensory perceptions of gelati. [References].	2016	Kantono, KevinHamid, NazimahShepherd, DanielYoo, Michelle J. YGrazioli, GianpaoloCarr, B. Thomas	Appetite	100		244-255	http://dx.doi.org/10.1016/j.appet.2016.02.143
	Mad and misleading: Incidental anger promotes deception. [References].	2016	Yip, Jeremy ASchweitzer, Maurice E	Organizational Behavior and Human Decision Processes	137		207-217	http://dx.doi.org/10.1016/j.obhdp.2016.09.006
	Measuring eating capability, liking and difficulty perception of older adults: A textural consideration. [References].	2016	Laguna, LauraHetherington, Marion MChen, JiansheArtigas, GraciaSarkar, Anwesha	Food Quality and Preference	53		47-56	http://dx.doi.org/10.1016/j.foodqual.2016.05.013
	Measuring the impact of classmates on children's liking of school meals. [References].	2016	Andersen, Sidse SchoubyeVassard, DitteHavn, Louis NDamsgaard, Camilla TBiltoft-Jensen, AnjaHolm, Lotte	Food Quality and Preference	52		87-95	http://dx.doi.org/10.1016/j.foodqual.2016.03.018
	Meat eaters by dissociation: How we present, prepare and talk about meat increases willingness to eat meat by reducing empathy and disgust. [References].	2016	Kunst, Jonas RHohle, Sigrid M	Appetite	105		758-774	http://dx.doi.org/10.1016/j.appet.2016.07.009
	Media effects on sustainable food consumption. How newspaper coverage relates to supermarket expenditures. [References].	2016	Bellotti, ElisaPanzone, Luca	International Journal of Consumer Studies	40	2	186-200	http://dx.doi.org/10.1111/ijcs.12242
	Memory and disgust: Effects of appearance-congruent and appearance-incongruent information on source memory for food. [References].	2016	Mieth, LauraBell, RaoulBuchner, Axel	Memory	24	5	629-639	http://dx.doi.org/10.1080/09658211.2015.1034139
	Men's revealed preferences regarding women's promiscuity. [References].	2016	Sohn, Kitae	Personality and Individual Differences	95		140-146	http://dx.doi.org/10.1016/j.paid.2016.02.041
	Mid-childhood fruit and vegetable consumption: The roles of early liking, early consumption, and maternal consumption. [References].	2016	Kong, Kai LingGillman, Matthew WRifas-Shiman, Sheryl LWen, Xiaozhong	Appetite	105		306-311	http://dx.doi.org/10.1016/j.appet.2016.05.033
	Middle choice preference and snack choice: The role of self-regulatory resources to nudge healthier food choice. [References].	2016	Missbach, BenjaminKonig, Jurgen S	Food Quality and Preference	53		127-131	http://dx.doi.org/10.1016/j.foodqual.2016.06.007
	Mindful decision making and inhibitory control training as complementary means to decrease snack consumption. [References].	2016	Forman, Evan MShaw, Jena AGoldstein, Stephanie PButryn, Meghan LMartin, Lindsay MMeiran, NachshonCrosby, Ross DManasse, Stephanie M	Appetite	103		176-183	http://dx.doi.org/10.1016/j.appet.2016.04.014
	Mixed messages: Ambiguous penalty information in modified restaurant menu items. [References].	2016	Lawless, Harry TPatel, Anjali ALopez, Nanette V	Food Quality and Preference	52		232-236	http://dx.doi.org/10.1016/j.foodqual.2016.05.005
	Modulation of sweet preference by the actual and anticipated consequences of eating. [References].	2016	Martin, Ashley AFerriday, DanielleRogers, Peter JBrunstrom, Jeffrey M	Appetite	107		575-584	http://dx.doi.org/10.1016/j.appet.2016.09.004
	Mothers are less disgust sensitive than childless females. [References].	2016	Prokop, PavolFancovicova, Jana	Personality and Individual Differences	96		65-69	http://dx.doi.org/10.1016/j.paid.2016.02.064
	Motivation modulates the effect of approach on implicit preferences. [References].	2016	Zogmaister, CristinaPerugini, MarcoRichetin, Juliette	Cognition and Emotion	30	5	890-911	http://dx.doi.org/10.1080/02699931.2015.1032892
	Motivations for choosing various food groups based on individual foods. [References].	2016	Phan, Uyen T. XChambers, Edgar IV	Appetite	105		204-211	http://dx.doi.org/10.1016/j.appet.2016.05.031
	Multivariate representation of food preferences in the human brain. [References].	2016	Pogoda, LucaHolzer, MatthiasMormann, FlorianWeber, Bernd	Brain and Cognition	110		43-52	http://dx.doi.org/10.1016/j.bandc.2015.12.008
	Music influences hedonic and taste ratings in beer. [References].	2016	Carvalho, Felipe ReinosoVelasco, Carlosvan Ee, RaymondLeboeuf, YvesSpence, Charles	Frontiers in Psychology	7
	No absolutism here: Harm predicts moral judgment 30x better than disgust-commentary on Scott, Inbar, & Rozin (2016). [References].	2016	Gray, KurtSchein, Chelsea	Perspectives on Psychological Science	11	3	325-329	http://dx.doi.org/10.1177/1745691616635598
	No difference in compensation for sugar in a drink versus sugar in semi-solid and solid foods. [References].	2016	Gadah, Nouf SKyle, Lesley ASmith, Jessica EBrunstrom, Jeffrey MRogers, Peter J	Physiology & Behavior	156		35-42	http://dx.doi.org/10.1016/j.physbeh.2015.12.025
	Not all emotions are created equal: Expressive behavior of the networked public on China's social media site. [References].	2016	Song, YunyaDai, Xin-YuWang, Jia	Computers in Human Behavior	60		525-533	http://dx.doi.org/10.1016/j.chb.2016.02.086
	Odorant normative data for use in olfactory memory experiments: Dimension selection and analysis of individual differences. [References].	2016	Moss, Andrew GMiles, ChristopherElsley, Jane VJohnson, Andrew J	Frontiers in Psychology	7
	Olfactory Specific Satiety depends on degree of association between odour and food. [References].	2016	Stafford, Lorenzo D	Appetite	98		63-66	http://dx.doi.org/10.1016/j.appet.2015.12.012
	Optimising extinction of conditioned disgust. [References].	2016	Bosman, Renske CBorg, Charmainede Jong, Peter J	PLoS ONE	11	2
	Organic consumers' preferences and willingness-to-pay for locally produced animal products. [References].	2016	Wageli, SalomeJanssen, MeikeHamm, Ulrich	International Journal of Consumer Studies	40	3	357-367	http://dx.doi.org/10.1111/ijcs.12262
	Overcoming consumer scepticism toward food labels: The role of multisensory experience. [References].	2016	Fenko, AnnaKersten, LeonneBialkova, Svetlana	Food Quality and Preference	48	Pt A	81-92	http://dx.doi.org/10.1016/j.foodqual.2015.08.013
	Pleasure and the control of food intake: An embodied cognition approach to consumer self-regulation. [References].	2016	Petit, OliviaBasso, FredericMerunka, DwightSpence, CharlesCheok, Adrian DavidOullier, Olivier	Psychology & Marketing	33	8	608-619	http://dx.doi.org/10.1002/mar.20903
	Pleasure as a substitute for size: How multisensory imagery can make people happier with smaller food portions. [References].	2016	Cornil, YannChandon, Pierre	Journal of Marketing Research	53	5	847-864	http://dx.doi.org/10.1509/jmr.14.0299
	Pleasure as an ally of healthy eating? Contrasting visceral and epicurean eating pleasure and their association with portion size preferences and wellbeing. [References].	2016	Cornil, YannChandon, Pierre	Appetite	104		52-59	http://dx.doi.org/10.1016/j.appet.2015.08.045
	Postauricular reflexes elicited by soft acoustic clicks and loud noise probes: Reliability, prepulse facilitation, and sensitivity to picture contents. [References].	2016	Aaron, Rachel VBenning, Stephen D	Psychophysiology	53	12	1900-1908	http://dx.doi.org/10.1111/psyp.12757
	Posterior resting state EEG asymmetries are associated with hedonic valuation of food. [References].	2016	van Bochove, Marlies EKetel, EvaWischnewski, MilesWegman, JoostAarts, Estherde Jonge, BenjaminMedendorp, W. PieterSchutter, Dennis J. L. G	International Journal of Psychophysiology	110		40-46	http://dx.doi.org/10.1016/j.ijpsycho.2016.10.006
	Presentation methods for unidirectional scales to measure consumers' liking and disliking percepts. [References].	2016	Kwak, Han SubLee, Soo-Yeun	Food Quality and Preference	51		20-26	http://dx.doi.org/10.1016/j.foodqual.2016.02.016
	Psychophysiological responses to positive and negative food and nonfood visual stimuli. [References].	2016	Kuoppa, PekkaPulkkinen, KaisaTarvainen, Mika PLankinen, MariaLapvetelainen, AnjaSinikallio, SannaKarhunen, LeilaKarjalainen, Pasi AKolehmainen, MarjukkaSallinen, JanneNarvainen, Johanna	Journal of Neuroscience, Psychology, and Economics	9	2	78-88	http://dx.doi.org/10.1037/npe0000053
	Quality perception and acceptability of chicken breast meat labeled with sustainability claims vary as a function of consumers' label-understanding level. [References].	2016	Samant, Shilpa SSeo, Han-Seok	Food Quality and Preference	49		151-160	http://dx.doi.org/10.1016/j.foodqual.2015.12.004
	Rash impulsivity predicts lower anticipated pleasure response and a preference for the supernormal. [References].	2016	Goodwin, Belinda CBrowne, MatthewRockloff, MatthewLoxton, Natalie J	Personality and Individual Differences	94		206-210	http://dx.doi.org/10.1016/j.paid.2016.01.030
	Reducing salt and fat while maintaining taste: An approach on a model food system. [References].	2016	Syarifuddin, ASeptier, CSalles, CThomas-Danguin, T	Food Quality and Preference	48	Pt A	59-69	http://dx.doi.org/10.1016/j.foodqual.2015.08.009
	Rejection thresholds (RjT) of sweet likers and dislikers. [References].	2016	Methven, LXiao, CCai, MPrescott, J	Food Quality and Preference	52		74-80	http://dx.doi.org/10.1016/j.foodqual.2016.03.012
	Reprint of "acquisition of choice in concurrent chains: Assessing the cumulative decision model". [References].	2016	Grace, Randolph C	Behavioural Processes	127		74-85	http://dx.doi.org/10.1016/j.beproc.2016.04.014
	Retronasal odor enhancement by salty and umami tastes. [References].	2016	Linscott, Tyler DLim, Juyun	Food Quality and Preference	48	Pt A	1-10	http://dx.doi.org/10.1016/j.foodqual.2015.08.004
	Review of Family secrets: Shame and privacy in modern Britain.	2016	Bingham, Adrian	Journal of Family History	41	1	99-100	http://dx.doi.org/10.1177/0363199015621101
	Review of Grete Bibring: A culinary biography.	2016	Tessman, Lora Heims	Contemporary Psychoanalysis	52	1	172-178	http://dx.doi.org/10.1080/00107530.2016.1149409
	Salivary protein levels as a predictor of perceived astringency in model systems and solid foods. [References].	2016	Fleming, Erin EZiegler, Gregory RHayes, John E	Physiology & Behavior	163		56-63	http://dx.doi.org/10.1016/j.physbeh.2016.04.043
	Sandwich or sweets? An assessment of two novel implicit association tasks to capture dynamic motivational tendencies and stable evaluations towards foods. [References].	2016	Kraus, Alexandra APiqueras-Fiszman, Betina	Food Quality and Preference	49		11-19	http://dx.doi.org/10.1016/j.foodqual.2015.11.005
	See how tasty it is? Effects of symbolic cues on product evaluation and taste. [References].	2016	Machiels, Casparus J. AKarnal, Nadine	Food Quality and Preference	52		195-202	http://dx.doi.org/10.1016/j.foodqual.2016.04.014
	Self-reported food-evoked emotions of younger adults, older normosmic adults, and older hyposmic adults as measured using the PrEmo2 tool and the Affect Grid. [References].	2016	den Uijl, Louise CJager, GerryZandstra, Elizabeth Hde Graaf, CeesKremer, Stefanie	Food Quality and Preference	51		109-117	http://dx.doi.org/10.1016/j.foodqual.2016.03.002
	Sensitivity to reward and adolescents' unhealthy snacking and drinking behavior: The role of hedonic eating styles and availability. [References].	2016	De Cock, NathalieVan Lippevelde, WendyGoossens, LienDe Clercq, BartVangeel, JolienLachat, CarlBeullens, KathleenHuybregts, LievenVervoort, LeentjeEggermont, StevenMaes, LeaBraet, CarolineDeforche, BenedicteKolsteren, PatrickVan Camp, John	The International Journal of Behavioral Nutrition and Physical Activity	13			http://dx.doi.org/10.1186/s12966-016-0341-6
	Sensometric 2014: 'Data that works in the city that works'. [References].	2016	Worch, Thierry	Food Quality and Preference	47	Part A	1-2	http://dx.doi.org/10.1016/j.foodqual.2015.07.004
	Sensory and consumer science methods used with older adults: A review of current methods and recommendations for the future. [References].	2016	Methven, LisaJimenez-Pranteda, Maria LLawlor, J. Ben	Food Quality and Preference	48	Part B	333-344	http://dx.doi.org/10.1016/j.foodqual.2015.07.001
	Sensory determinants of stated liking for vegetable names and actual liking for canned vegetables: A cross-country study among European adolescents. [References].	2016	Dinnella, CaterinaMorizet, DavidMasi, CamillaCliceri, DannyDepezay, LaurenceAppleton, Katherine MGiboreau, AgnesPerez-Cueto, Federico J. AHartwell, HeatherMonteleone, Erminio	Appetite	107		339-347	http://dx.doi.org/10.1016/j.appet.2016.08.110
	Sensory evaluation of a novel vegetable in school age children. [References].	2016	Coulthard, HelenPalfreyman, ZoeMorizet, David	Appetite	100		64-69	http://dx.doi.org/10.1016/j.appet.2016.01.030
	Sensory properties and consumer characteristics contributing to liking of berries. [References].	2016	Laaksonen, OskarKnaapila, AnttiNiva, TuijaDeegan, Kevin CSandell, Mari	Food Quality and Preference	53		117-126	http://dx.doi.org/10.1016/j.foodqual.2016.06.004
	Sensory specific satiety: More than 'just' habituation? [References].	2016	Wilkinson, Laura LBrunstrom, Jeffrey M	Appetite	103		221-228	http://dx.doi.org/10.1016/j.appet.2016.04.019
	Sex and eating: Relationships based on wanting and liking. [References].	2016	Kang, YingZheng, LijunZheng, Yong	Frontiers in Psychology	6			http://dx.doi.org/10.3389/fpsyg.2015.02044
	Social influence processes on adolescents' food likes and consumption: The role of parental authoritativeness and individual self-monitoring. [References].	2016	Guidetti, MargheritaCavazza, NicolettaConner, Mark	Journal of Applied Social Psychology	46	2	114-128	http://dx.doi.org/10.1111/jasp.12335
	Some like it organic, some like it purple and some like it ancient: Consumer preferences and WTP for value-added attributes in whole grain bread. [References].	2016	Teuber, RamonaDolgopolova, IrinaNordstrom, Jonas	Food Quality and Preference	52		244-254	http://dx.doi.org/10.1016/j.foodqual.2016.05.002
	Sources of bias in peoples' social-comparative estimates of food consumption. [References].	2016	Scherer, Aaron MBruchmann, KathrynWindschitl, Paul DRose, Jason PSmith, Andrew RKoestner, BryanSnetselaar, LindaSuls, Jerry	Journal of Experimental Psychology: Applied	22	2	173-183	http://dx.doi.org/10.1037/xap0000081
	Staying engaged on the job: The role of emotional labor, job resources, and customer orientation. [References].	2016	Anaza, Nwamaka ANowlin, Edward LWu, Gavin Jiayun	European Journal of Marketing	50	7-8	1470-1492	http://dx.doi.org/10.1108/EJM-11-2014-0682
	Strategies to improve the Willingness to Taste: The moderating role of children's Reward Sensitivity. [References].	2016	Vandeweghe, LauraVerbeken, SandraMoens, EllenVervoort, LeentjeBraet, Caroline	Appetite	103		344-352	http://dx.doi.org/10.1016/j.appet.2016.04.017
	Sweet taste pleasantness is modulated by morphine and naltrexone. [References].	2016	Eikemo, MarieLoseth, Guro EJohnstone, TomGjerstad, JohannesWilloch, FrodeLeknes, Siri	Psychopharmacology	233	21-22	3711-3723	http://dx.doi.org/10.1007/s00213-016-4403-x
	Taste moral, taste good: The effects of Fairtrade logo and second language on product taste evaluation. [References].	2016	Tang, ShiArciniegas, CatalinaYu, FengHan, JiChen, ShuquanShi, Jinfang	Food Quality and Preference	50		152-156	http://dx.doi.org/10.1016/j.foodqual.2016.02.011
	Tasty but nasty? Exploring the role of sensory-liking and food appropriateness in the willingness to eat unusual novel foods like insects. [References].	2016	Tan, Hui Shan GraceFischer, Arnout R. Hvan Trijp, Hans C.MStieger, Markus	Food Quality and Preference	48	Pt A	293-302	http://dx.doi.org/10.1016/j.foodqual.2015.11.001
	Tea consumption is inversely associated with depressive symptoms in the elderly: A cross-sectional study in eastern China. [References].	2016	Li, Fu-DongHe, FanYe, Xiao-JunShen, WeiWu, Yin-PingZhai, Yu-JiaWang, Xin-YiLin, Jun-Fen	Journal of Affective Disorders	199		157-162	http://dx.doi.org/10.1016/j.jad.2016.04.005
	Test-retest reliability and effects of repeated testing and satiety on performance of an Emotional Test Battery. [References].	2016	Thomas, Jason MichaelHiggs, SuzanneDourish, Colin Trevor	Journal of Clinical and Experimental Neuropsychology	38	4	416-433	http://dx.doi.org/10.1080/13803395.2015.1121969
	The associations between chronotype, a healthy diet and obesity. [References].	2016	Maukonen, MirkkaKanerva, NooraPartonen, TimoKronholm, ErkkiKonttinen, HannaWennman, HeiniMannisto, Satu	Chronobiology International	33	8	972-981	http://dx.doi.org/10.1080/07420528.2016.1183022
	The color of emotion: A metric for implicit color associations. [References].	2016	Gilbert, Avery NFridlund, Alan JLucchina, Laurie A	Food Quality and Preference	52		203-210	http://dx.doi.org/10.1016/j.foodqual.2016.04.007
	The effect of a crunchy pseudo-chewing sound on perceived texture of softened foods. [References].	2016	Endo, HiroshiIno, ShuichiFujisaki, Waka	Physiology & Behavior	167		324-331	http://dx.doi.org/10.1016/j.physbeh.2016.10.001
	The effect of background music on food pleasantness ratings. [References].	2016	Kantono, KevinHamid, NazimahShepherd, DanielYoo, Michelle J. YCarr, B. ThomasGrazioli, Gianpaolo	Psychology of Music	44	5	1111-1125	http://dx.doi.org/10.1177/0305735615613149
	The effect of obesogenic diets on brain neuropeptide y. [References].	2016	Gumbs, Myrtille C. Rvan den Heuvel, Jose Kla Fleur, Susanne E	Physiology & Behavior	162		161-173	http://dx.doi.org/10.1016/j.physbeh.2016.04.049
	The effect of packaging, branding and labeling on the experience of unhealthy food and drink: A review. [References].	2016	Skaczkowski, GemmaDurkin, SarahKashima, YoshihisaWakefield, Melanie	Appetite	99		219-234	http://dx.doi.org/10.1016/j.appet.2016.01.022
	The effect of sensory experience on expected preferences toward a masking strategy for boar-tainted frankfurter sausages. [References].	2016	Kallas, ZeinMartinez, BeatrizPanella-Riera, NuriaGil, Jose Maria	Food Quality and Preference	54		1-12	http://dx.doi.org/10.1016/j.foodqual.2016.06.015
	The effects of meaning and emotional content of a sentence on the kinematics of a successive motor sequence mimiking the feeding of a conspecific. [References].	2016	De Stefani, ElisaDe Marco, DorianaGentilucci, Maurizio	Frontiers in Psychology	7
	The emotional influence of flowers on social perception and memory: An exploratory study. [References].	2016	Mojet, JKoster, E. PHolthuysen, N. T .EVan Veggel, R. J. F. MDe Wijk, R. ASchepers, H. EVermeer, F	Food Quality and Preference	53		143-150	http://dx.doi.org/10.1016/j.foodqual.2016.06.003
	The evolution and development of peak-end effects for past and prospective experiences. [References].	2016	Egan Brad, Louisa CLakshminarayanan, Venkat RJordan, Matthew RPhillips, Webb CSantos, Laure R	Journal of Neuroscience, Psychology, and Economics	9	1	1-13	http://dx.doi.org/10.1037/npe0000048
	The impact of a mental work on food preferences, eating behavior traits and satiety efficiency. [References].	2016	Salama, MiramDrapeau, VickyTremblay, AngeloPerusse-Lachance, Emilie	Physiology & Behavior	154		191-195	http://dx.doi.org/10.1016/j.physbeh.2015.11.015
	The impact of depth of aesthetic processing and visual-feature transformations on recognition memory for artworks and constructed design patterns. [References].	2016	Wang, TingtingCant, Jonathan SCupchik, Gerald	Empirical Studies of the Arts	34	2	193-220	http://dx.doi.org/10.1177/0276237416637958
	The impact of parameters of store illumination on food shopper response. [References].	2016	Bercik, JakubHorska, ElenaWang, Regina W. YChen, Ying-Chun	Appetite	106		101-109	http://dx.doi.org/10.1016/j.appet.2016.04.010
	The impact of using a written scenario when measuring emotional response to beer. [References].	2016	Dorado, RocioChaya, CarolinaTarrega, AmparoHort, Joanne	Food Quality and Preference	50		38-47	http://dx.doi.org/10.1016/j.foodqual.2016.01.004
	The importance of physical activity and sleep for affect on stressful days: Two intensive longitudinal studies. [References].	2016	Flueckiger, LaviniaLieb, RoselindMeyer, Andrea HWitthauer, CorneliaMata, Jutta	Emotion	16	4	488-497	http://dx.doi.org/10.1037/emo0000143
	The incidental influence of memories of past eating occasions on consumers' emotional responses to food and food-related behaviors. [References].	2016	Piqueras-Fiszman, BetinaJaeger, Sara R	Frontiers in Psychology	7
	The influence of a high-fat meal on fat taste thresholds. [References].	2016	Newman, Lisa PTorres, Susan JBolhuis, Dieuwerke PKeast, Russell S. J	Appetite	101		199-204	http://dx.doi.org/10.1016/j.appet.2016.03.011
	The influence of agritourism on niche meats loyalty and purchasing. [References].	2016	Kline, CarolBarbieri, CarlaLaPan, Chantell	Journal of Travel Research	55	5	643-658	http://dx.doi.org/10.1177/0047287514563336
	The influence of auditory and visual stimuli on the pleasantness of chocolate gelati. [References].	2016	Kantono, KevinHamid, NazimahShepherd, DanielLin, Yi Hsuan TiffanyYakuncheva, SvetlanaYoo, Michelle J. YGrazioli, GianpaoloCarr, B. Thomas	Food Quality and Preference	53		9-18	http://dx.doi.org/10.1016/j.foodqual.2016.05.008
	The influence of product preparation, familiarity and individual traits on the consumer acceptance of insects as food. [References].	2016	Tan, Hui Shan Gracevan den Berg, EvaStieger, Markus	Food Quality and Preference	52		222-231	http://dx.doi.org/10.1016/j.foodqual.2016.05.003
	The leeds food preference questionnaire after mild sleep restriction - A small feasibility study. [References].	2016	Leenaars, Cathalijn H. CZant, Janneke CAussems, AudreyFaatz, VivianSnackers, DaphneKalsbeek, Andries	Physiology & Behavior	154		28-33	http://dx.doi.org/10.1016/j.physbeh.2015.11.007
	The need to belong and self-disclosure in positive word-of-mouth behaviours: The moderating effect of self-brand connection. [References].	2016	Sicilia, MariaDelgado-Ballester, ElenaPalazon, Mariola	Journal of Consumer Behaviour	15	1	60-71	http://dx.doi.org/10.1002/cb.1533
	The parallel impact of episodic memory and episodic future thinking on food intake. [References].	2016	Vartanian, Lenny RChen, William HReily, Natalie MCastel, Alan D	Appetite	101		31-36	http://dx.doi.org/10.1016/j.appet.2016.02.149
	The Pavlovian craver: Neural and experiential correlates of single trial naturalistic food conditioning in humans. [References].	2016	Blechert, JTesta, GGeorgii, CKlimesch, WWilhelm, F. H	Physiology & Behavior	158		18-25	http://dx.doi.org/10.1016/j.physbeh.2016.02.028
	The relation between continuous and discrete emotional responses to food odors with facial expressions and non-verbal reports. [References].	2016	He, WeiBoesveldt, Sannede Graaf, Ceesde Wijk, Rene A	Food Quality and Preference	48	Pt A	130-137	http://dx.doi.org/10.1016/j.foodqual.2015.09.003
	The relation of hedonic hunger and restrained eating to lateralized frontal activation. [References].	2016	Winter, S. RFeig, E. HKounios, JErickson, BBerkowitz, SLowe, M. R	Physiology & Behavior	163		64-69	http://dx.doi.org/10.1016/j.physbeh.2016.04.050
	The role of food experiences during early childhood in food pleasure learning. [References].	2016	Nicklaus, Sophie	Appetite	104		3-9	http://dx.doi.org/10.1016/j.appet.2015.08.022
	The role of shame in emotional eating. [References].	2016	Wong, MekQian, Mingyi	Eating Behaviors	23		41-47	http://dx.doi.org/10.1016/j.eatbeh.2016.07.004
	The structure of a food product assortment modulates the effect of providing choice on food intake. [References].	2016	Parizel, OdileSulmont-Rosse, ClaireFromentin, GillesDelarue, JulienLaboure, HeleneBenamouzig, RobertMarsset-Baglieri, Agnes	Appetite	104		44-51	http://dx.doi.org/10.1016/j.appet.2015.11.018
	Thermal tasting and difference thresholds for prototypical tastes in wine. [References].	2016	Pickering, Gary JKvas, Rachel	Chemosensory Perception	9	1	37-46	http://dx.doi.org/10.1007/s12078-016-9203-5
	Thoughts for food in cognitive neuroscience: An introduction to the special issue. [References].	2016	Rumiati, Raffaella Idi Pellegrino, Giuseppe	Brain and Cognition	110		1-3	http://dx.doi.org/10.1016/j.bandc.2016.09.007
	Trust and doubt: An examination of children's decision to believe what they are told about food. [References].	2016	Nguyen, Simone PGordon, Cameron LChevalier, TessGirgis, Helana	Journal of Experimental Child Psychology	144		66-83	http://dx.doi.org/10.1016/j.jecp.2015.10.015
	Twitter analysis: Studying US weekly trends in work stress and emotion. [References].	2016	Wang, WeiHernandez, IvanNewman, Daniel AHe, JiboBian, Jiang	Applied Psychology: An International Review	65	2	355-378	http://dx.doi.org/10.1111/apps.12065
	Type of milk typically consumed, and stated preference, but not health consciousness affect revealed preferences for fat in milk. [References].	2016	Bakke, Alyssa JShehan, Catherine VHayes, John E	Food Quality and Preference	49		92-99	http://dx.doi.org/10.1016/j.foodqual.2015.12.001
	Understanding the role of personality and alexithymia in food preferences and PROP taste perception. [References].	2016	Robino, AntoniettaMezzavilla, MassimoPirastu, NicolaLa Bianca, MartinaGasparini, PaoloCarlino, DavideTepper, Beverly J	Physiology & Behavior	157		72-78	http://dx.doi.org/10.1016/j.physbeh.2016.01.022
	US consumer attitudes toward sodium in baby and toddler foods. [References].	2016	John, Katherine ACogswell, Mary EZhao, LixiaMaalouf, JoyceGunn, Janelle PMerritt, Robert K	Appetite	103		171-175	http://dx.doi.org/10.1016/j.appet.2016.04.009
	Use of emoticon and emoji in tweets for food-related emotional expression. [References].	2016	Vidal, LeticiaAres, GastonJaeger, Sara R	Food Quality and Preference	49		119-128	http://dx.doi.org/10.1016/j.foodqual.2015.12.002
	Using an intersectionality perspective to uncover older Chinese female's perceived travel constraints and negotiation strategies. [References].	2016	Gao, JieKerstetter, Deborah L	Tourism Management	57		128-138	http://dx.doi.org/10.1016/j.tourman.2016.06.001
	Using food to soothe: Maternal attachment anxiety is associated with child emotional eating. [References].	2016	Hardman, Charlotte AChristiansen, PaulWilkinson, Laura L	Appetite	99		91-96	http://dx.doi.org/10.1016/j.appet.2016.01.017
	Using the animal to the last bit: Consumer preferences for different beef cuts. [References].	2016	Scozzafava, GabrieleCorsi, Armando MariaCasini, LeonardoContini, CaterinaLoose, Simone Mueller	Appetite	96		70-79	http://dx.doi.org/10.1016/j.appet.2015.09.004
	Variety in snack servings as determinant for acceptance in school children. [References].	2016	Bergamaschi, ValentinaOlsen, AnnemarieLaureati, MonicaZangenberg, SabinePagliarini, EllaBredie, Wender L. P	Appetite	96		628-635	http://dx.doi.org/10.1016/j.appet.2015.08.010
	Violation of eating expectancies does not reduce conditioned desires for chocolate. [References].	2016	van den Akker, Karolienvan den Broek, MyrrHavermans, Remco CJansen, Anita	Appetite	100		10-17	http://dx.doi.org/10.1016/j.appet.2016.02.004
	When indifference is ambivalence: Strategic ignorance about meat consumption. [References].	2016	Onwezen, Marleen Cvan der Weele, Cor N	Food Quality and Preference	52		96-105	http://dx.doi.org/10.1016/j.foodqual.2016.04.001
	When satiety evaluation is inspired by sensory analysis: A new approach. [References].	2016	Lesdema, AurelieMarsset-Baglieri, AgnesTalbot, LilianeArlotti, AgatheDelarue, JulienFromentin, GillesMarcuz, Marie-ChristineVinoy, Sophie	Food Quality and Preference	49		106-118	http://dx.doi.org/10.1016/j.foodqual.2015.11.004
	Why do we like sweet taste: A bitter tale? [References].	2016	Beauchamp, Gary K	Physiology & Behavior	164	Part B	432-437	http://dx.doi.org/10.1016/j.physbeh.2016.05.007
	Why is the vegan line in the dining hall always the shortest? Understanding vegan stigma. [References].	2016	Bresnahan, MaryZhuang, JieZhu, Xun	Stigma and Health	1	1	3-15	http://dx.doi.org/10.1037/sah0000011
	"I can almost taste it:" Why people with strong positive emotions experience higher levels of food craving, salivation and eating intentions. [References].	2015	Moore, David JKonrath, Sara	Journal of Consumer Psychology	25	1	42-59	http://dx.doi.org/10.1016/j.jcps.2014.07.001
	"Snacks are not food". Low-income, urban mothers' perceptions of feeding snacks to their preschool-aged children. [References].	2015	Fisher, J. OWright, GHerman, A. NMalhotra, KSerrano, E. LFoster, G. DWhitaker, R. C	Appetite	84		61-67	http://dx.doi.org/10.1016/j.appet.2014.09.007
	"What brand do you eat?" The influence of food brands within children's peer groups. [References].	2015	Hemar-Nicolas, ValerieGollety, MathildeDamay, CoralieEzan, Pascale	Young Consumers	16	3	316-331	http://dx.doi.org/10.1108/YC-11-2014-00490
	"What's your taste in music?" A comparison of the effectiveness of various soundscapes in evoking specific tastes. [References].	2015	Wang, Qian (Janice)Woods, Andy TSpence, Charles	i-Perception	6	6
	A conjoint study on apple acceptability: Sensory characteristics and nutritional information. [References].	2015	Endrizzi, IsabellaTorri, LuisaCorollaro, Maria LauraDematte, M. LuisaAprea, EugenioCharles, MathildeBiasioli, FrancoGasperi, Flavia	Food Quality and Preference	40	Pt A	39-48	http://dx.doi.org/10.1016/j.foodqual.2014.08.007
	A double-blind, placebo-controlled study evaluating the effects of caffeine and L-theanine both alone and in combination on cerebral blood flow, cognition and mood. [References].	2015	Dodd, F. LKennedy, D. ORiby, L. MHaskell-Ramsay, C. F	Psychopharmacology	232	14	2563-2576	http://dx.doi.org/10.1007/s00213-015-3895-0
	A functional comparison of the domestic cat bitter receptors Tas2r38 and Tas2r43 with their human orthologs. [References].	2015	Sandau, Michelle MGoodman, Jason RThomas, AnuRucker, Joseph BRawson, Nancy E	BMC Neuroscience	16
	A samuelsonian validation test for happiness data. [References].	2015	Perez-Truglia, Ricardo	Journal of Economic Psychology	49		74-83	http://dx.doi.org/10.1016/j.joep.2015.05.002
	A school gardening and healthy snack program increased aboriginal first nations children's preferences toward vegetables and fruit. [References].	2015	Triador, LucilaFarmer, AnnaMaximova, KaterinaWillows, NoreenKootenay, Jody	Journal of Nutrition Education and Behavior	47	2	176-180	http://dx.doi.org/10.1016/j.jneb.2014.09.002
	A step-by-step introduction to vegetables at the beginning of complementary feeding. The effects of early and repeated exposure. [References].	2015	Hetherington, Marion MSchwartz, CMadrelle, JCroden, FNekitsing, CVereijken, C. M. J. LWeenen, H	Appetite	84		280-290	http://dx.doi.org/10.1016/j.appet.2014.10.014
	A theoretical description and experimental exploration of tri-reference point theory with respect to food choice. [References].	2015	Lagerkvist, Carl JohanNormann, AnneAstrom, Annika	Food Quality and Preference	41		60-74	http://dx.doi.org/10.1016/j.foodqual.2014.11.006
	Acting to self-regulate unhealthy eating habits. An investigation into the effects of habit, hedonic hunger and self-regulation on sugar consumption from confectionery foods. [References].	2015	Naughton, PaulMcCarthy, MaryMcCarthy, Sinead	Food Quality and Preference	46		173-183	http://dx.doi.org/10.1016/j.foodqual.2015.08.001
	Adults only: Why don't children belong to the clean-plate club? [References].	2015	Wansink, BJohnson, K. A	International Journal of Obesity	39	2	375	http://dx.doi.org/10.1038/ijo.2014.205
	Affective and cognitive reactions towards emerging food safety risks in Europe. [References].	2015	De Vocht, MelanieCauberghe, VerolienUyttendaele, MiekeSas, Benedikt	Journal of Risk Research	18	1	21-39	http://dx.doi.org/10.1080/13669877.2013.879486
	Age differences in the brain mechanisms of good taste. [References].	2015	Rolls, Edmund TKellerhals, Michele BNichols, Thomas E	NeuroImage	113		298-309	http://dx.doi.org/10.1016/j.neuroimage.2015.03.065
	Age moderates the effect of acute dopamine depletion on passive avoidance learning. [References].	2015	Kelm, Mary KatherineBoettiger, Charlotte Ann	Pharmacology, Biochemistry and Behavior	131		57-63	http://dx.doi.org/10.1016/j.pbb.2015.01.014
	Alcohol and emotional contagion: An examination of the spreading of smiles in male and female drinking groups. [References].	2015	Fairbairn, Catharine ESayette, Michael AAalen, Odd OFrigessi, Arnoldo	Clinical Psychological Science	3	5	686-701	http://dx.doi.org/10.1177/2167702614548892
	Ambivalence toward palatable food and emotional eating predict weight fluctuations. Results of a longitudinal study with four waves. [References].	2015	Keller, CarmenSiegrist, Michael	Appetite	85		138-145	http://dx.doi.org/10.1016/j.appet.2014.11.024
	An attribute prioritization-based segmentation of the Chinese consumer market for fruit juice. [References].	2015	Lee, Pui YeeLusk, KarenMirosa, MirandaOey, Indrawati	Food Quality and Preference	46		1-8	http://dx.doi.org/10.1016/j.foodqual.2015.06.016
	An empirical analysis of synthesizing the effects of festival quality, emotion, festival image and festival satisfaction on festival loyalty: A case study of Macau food festival. [References].	2015	Wong, JoseWu, Hung-CheCheng, Ching-Chan	International Journal of Tourism Research	17	6	521-536	http://dx.doi.org/10.1002/jtr.2011
	An evaluation of resistance to change with unconditioned and conditioned reinforcers. [References].	2015	Vargo, Kristina KRingdahl, Joel E	Journal of Applied Behavior Analysis	48	3	643-662	http://dx.doi.org/10.1002/jaba.226
	An evolutionary approach to emotion in mental health with a focus on affiliative emotions. [References].	2015	Gilbert, Paul	Emotion Review	7	3	230-237	http://dx.doi.org/10.1177/1754073915576552
	Analyzing food-related life satisfaction and other predictors of life satisfaction in central Chile. [References].	2015	Schnettler, BertaLobos, GermanOrellana, LigiaGrunert, KlausSepulveda, JoseMora, MarcosDenegri, MarianelaMiranda, Horacio	The Spanish Journal of Psychology	18
	Anticipated guilt and pleasure in a healthy food consumption context. [References].	2015	Hur, JungYunJang, SooCheong	International Journal of Hospitality Management	48		113-123	http://dx.doi.org/10.1016/j.ijhm.2015.04.015
	Anxiety sensitivity and expectation of arousal differentially affect the respiratory response to caffeine. [References].	2015	Pane-Farre, Christiane AAlius, Manuela GModes, ChristianeMethling, KarenBlumenthal, TerryHamm, Alfons O	Psychopharmacology	232	11	1931-1939	http://dx.doi.org/10.1007/s00213-014-3828-3
	Appetitive vs. Aversive conditioning in humans. [References].	2015	Andreatta, MartaPauli, Paul	Frontiers in Behavioral Neuroscience	9
	Application of maximum likelihood estimation for first serving order bias adjustment. [References].	2015	Kwak, Han SubMeullenet, Jean-FrancoisLee, Youngseung	Journal of Sensory Studies	30	1	68-76	http://dx.doi.org/10.1111/joss.12137
	Applying industry practices to promote healthy foods: An exploration of positive marketing outcomes. [References].	2015	Bublitz, Melissa GPeracchio, Laura A	Journal of Business Research	68	12	24842493
	Approach-motivated positive affect and emotion regulation alter global-local focus and food choice. [References].	2015	Juergensen, JamesDemaree, Heath A	Motivation and Emotion	39	4	580-588	http://dx.doi.org/10.1007/s11031-015-9472-3
	Are "good guys" more likely to participate in local agriculture? [References].	2015	Lombardi, AlessiaMigliore, GiuseppinaVerneau, FabioSchifani, GiorgioCembalo, Luigi	Food Quality and Preference	45		158-165	http://dx.doi.org/10.1016/j.foodqual.2015.06.005
	Are owners' reports of their dogs' 'guilty look' influenced by the dogs' action and evidence of the misdeed? [References].	2015	Ostojic, LjerkaTkalcic, MladenkaClayton, Nicola S	Behavioural Processes	111		97-100	http://dx.doi.org/10.1016/j.beproc.2014.12.010
	Assessing childhood food neophobia: Validation of a scale in Italian primary school children. [References].	2015	Laureati, MonicaBergamaschi, ValentinaPagliarini, Ella	Food Quality and Preference	40	Pt A	8-15	http://dx.doi.org/10.1016/j.foodqual.2014.08.003
	Assessment of disease-related cognitive impairments using the novel object recognition (NOR) task in rodents. [References].	2015	Grayson, BenLeger, MariannePiercy, ChloeAdamson, LisaHarte, MichaelNeill, Joanna C	Behavioural Brain Research	285		176-193	http://dx.doi.org/10.1016/j.bbr.2014.10.025
	Assessment of the cross-national validity of an end-anchored 9-point hedonic product liking scale. [References].	2015	De Beuckelaer, AlainZeeman, MachielVan Trijp, Hans	Quality & Quantity: International Journal of Methodology	49	3	1267-1286	http://dx.doi.org/10.1007/s11135-014-0049-0
	Assimilation and Contrast are on the same scale of food anticipated-experienced pleasure divergence. [References].	2015	Davidenko, OlgaDelarue, JulienMarsset-Baglieri, AgnesFromentin, GillesTome, DanielNadkarni, NachiketDarcel, Nicolas	Appetite	90		160-167	http://dx.doi.org/10.1016/j.appet.2015.03.006
	Associations between nutritional properties of food and consumer perceptions related to weight management. [References].	2015	Buckland, Nicola JDalton, MichelleStubbs, R. JamesHetherington, Marion MBlundell, John EFinlayson, Graham	Food Quality and Preference	45		18-25	http://dx.doi.org/10.1016/j.foodqual.2015.04.009
	Augmenting service recommender systems by incorporating contextual opinions from user reviews. [References].	2015	Chen, GuanliangChen, Li	User Modeling and User-Adapted Interaction	25	3	295-329	http://dx.doi.org/10.1007/s11257-015-9157-3
	Autoshaped choice in artificial neural networks: Implications for behavioral economics and neuroeconomics. [References].	2015	Burgos, Jose EGarcia-Leal, Oscar	Behavioural Processes	114		63-71	http://dx.doi.org/10.1016/j.beproc.2015.01.010
	Aversion for bitter taste reveals sexual differences in alimentation strategies in a praying mantis. [References].	2015	Carle, ThomasYamashita, TakashiYamawaki, Yoshifumi	Animal Behaviour	106		79-87	http://dx.doi.org/10.1016/j.anbehav.2015.05.010
	Awareness and preference for functional foods: The perspective of older Italian consumers. [References].	2015	Annunziata, AzzurraVecchio, RiccardoKraus, Artur	International Journal of Consumer Studies	39	4	352-361	http://dx.doi.org/10.1111/ijcs.12202
	Beer choice and consumption determinants when craft beers are tasted: An exploratory study of consumer preferences. [References].	2015	Aquilani, BarbaraLaureti, TizianaPoponi, StefanoSecondi, Luca	Food Quality and Preference	41		214-224	http://dx.doi.org/10.1016/j.foodqual.2014.12.005
	Beverage perception and consumption: The influence of the container on the perception of the contents. [References].	2015	Spence, CharlesWan, Xiaoang	Food Quality and Preference	39		131-140	http://dx.doi.org/10.1016/j.foodqual.2014.07.007
	Bits and pieces. Food texture influences food acceptance in young children. [References].	2015	Werthmann, JessicaJansen, AnitaHavermans, RemcoNederkoorn, ChantalKremers, StefRoefs, Anne	Appetite	84		181-187	http://dx.doi.org/10.1016/j.appet.2014.09.025
	Blue lighting decreases the amount of food consumed in men, but not in women. [References].	2015	Cho, SungeunHan, AshleyTaylor, Michael HHuck, Alexandria CMishler, Amanda MMattal, Kyle LBarker, Caleb ASeo, Han-Seok	Appetite	85		111-117	http://dx.doi.org/10.1016/j.appet.2014.11.020
	Buying food for the family: Negotiations in parent/child supermarket shopping: An observational study from Denmark and the United States. [References].	2015	Gram, Malene	Journal of Contemporary Ethnography	44	2	169-195	http://dx.doi.org/10.1177/0891241614533125
	Caffeine consumption and self-assessed stress, anxiety, and depression in secondary school children. [References].	2015	Richards, GarethSmith, Andrew	Journal of Psychopharmacology	29	12	1236-1247	http://dx.doi.org/10.1177/0269881115612404
	Can hand washing influence hedonic food consumption? [References].	2015	Martins, Chrissy MBlock, Lauren GDahl, Darren W	Psychology & Marketing	32	7	742-750	http://dx.doi.org/10.1002/mar.20814
	Can you have your meat and eat it too? Conscientious omnivores, vegetarians, and adherence to diet. [References].	2015	Rothgerber, Hank	Appetite	84		196-203	http://dx.doi.org/10.1016/j.appet.2014.10.012
	Catering for yourself: Food experiences of self-catering tourists. [References].	2015	Therkelsen, Anette	Tourist Studies	15	3	316-333	http://dx.doi.org/10.1177/1468797615597859
	Certainty and overconfidence in future preferences for food. [References].	2015	Thunstrom, LindaNordstrom, JonasShogren, Jason F	Journal of Economic Psychology	51		101-113	http://dx.doi.org/10.1016/j.joep.2015.09.006
	Childhood trauma and neural responses to personalized stress, favorite-food and neutral-Relaxing cues in adolescents. [References].	2015	Elsey, JamesCoates, AliceLacadie, Cheryl MMcCrory, Eamon JSinha, RajitaMayes, Linda CPotenza, Marc N	Neuropsychopharmacology	40	7	1580-1589	http://dx.doi.org/10.1038/npp.2015.6
	Children's and adolescents' snacking: Interplay between the individual and the school class. [References].	2015	Giese, HelgeTaut, DianaOllila, HannaBaban, Adriana SAbsetz, PilvikkiSchupp, Harald TRenner, Britta	Frontiers in Psychology	6
	Comparative optimism about healthy eating. [References].	2015	Sproesser, GudrunKlusmann, VerenaSchupp, Harald TRenner, Britta	Appetite	90		212-218	http://dx.doi.org/10.1016/j.appet.2015.03.008
	Comparison of intensity scales and CATA questions in new product development: Sensory characterisation and directions for product reformulation of milk desserts.	2015	Bruzzone, FernandaVidal, LeticiaAntunez, LuciaGimenez, AnaDeliza, RosiresAres, Gaston	Food Quality and Preference	44		183-193	http://dx.doi.org/10.1016/j.foodqual.2015.04.017
	Comparison of methods for generating sensory vocabulary with consumers: A case study with two types of satiating foods. [References].	2015	Fiszman, SusanaSalgado, NataliaOrrego, Carlos EAres, Gaston	Food Quality and Preference	44		111-118	http://dx.doi.org/10.1016/j.foodqual.2015.04.005
	Consumer behaviour towards vegetables: A study on domestic processing of broccoli and carrots by Dutch households. [References].	2015	Bongoni, RVerkerk, RDekker, MSteenbekkers, L. P. A	Journal of Human Nutrition and Dietetics	28	3	219-225	http://dx.doi.org/10.1111/jhn.12245
	Consumer liking, purchase intent, and willingness to pay for Lupinus mutabilis Sweet in relation to debittering treatments. [References].	2015	Carvajal-Larenas, F. EKoziol, MLinnemann, A. RNout, M. J. Rvan Boekel, M. A. J. S	Food Quality and Preference	40	Pt A	221-229	http://dx.doi.org/10.1016/j.foodqual.2014.10.006
	Consumer-driven product development and improvement combined with sensory analysis: A case-study for European filled chocolates. [References].	2015	De Pelsmaeker, SaraGellynck, XavierDelbaere, ClaudiaDeclercq, NathalieDewettinck, Koen	Food Quality and Preference	41		20-29	http://dx.doi.org/10.1016/j.foodqual.2014.10.009
	Consumers' associations with wellbeing in a food-related context: A cross-cultural study. [References].	2015	Ares, Gastonde Saldamando, LuisGimenez, AnaClaret, AnnaCunha, Luis MGuerrero, Luisde Moura, Ana PintoOliveira, Denize C. RSymoneaux, RonanDeliza, Rosires	Food Quality and Preference	40	Part B	304-315	http://dx.doi.org/10.1016/j.foodqual.2014.06.001
	Consumers' perceptions of organic food attributes and cognitive and affective attitudes as determinants of their purchase intentions toward organic food. [References].	2015	Lee, Hyun-JooYun, Zee-Sun	Food Quality and Preference	39		259-267	http://dx.doi.org/10.1016/j.foodqual.2014.06.002
	Consumers' responses to small portions: Signaling increases savoring and satiation. [References].	2015	Areni, Charles SBlack, Iain	Psychology & Marketing	32	5	532-543	http://dx.doi.org/10.1002/mar.20798
	Consumers' view on determinants to food satisfaction. A qualitative approach. [References].	2015	Andersen, Barbara VadHyldig, Grethe	Appetite	95		9-16	http://dx.doi.org/10.1016/j.appet.2015.06.011
	Consumption of domestic cat in Madagascar: Frequency, purpose, and health implications.	2015	Czaja, RaymondWills, AbigailHanitriniaina, SahondraReuter, Kim ESewall, Brent J	Anthrozoos	28	3	469-482	http://dx.doi.org/10.1080/08927936.2015.1052280
	Craving is an affective state and its regulation can be understood in terms of the extended process model of emotion regulation. [References].	2015	Giuliani, Nicole RBerkman, Elliot T	Psychological Inquiry	26	1	48-53	http://dx.doi.org/10.1080/1047840X.2015.955072
	Cross-modal interactions between color and texture of food. [References].	2015	Chylinski, MathewNorthey, GavinNgo, Liem Viet	Psychology & Marketing	32	9	950-966	http://dx.doi.org/10.1002/mar.20829
	Development of consumer acceptable products using cub analysis: An example with burgers from dairy cattle. [References].	2015	Cafarelli, BPilone, VConte, AGammariello, DDel Nobile, M. A	Journal of Sensory Studies	30	5	413-424	http://dx.doi.org/10.1111/joss.12169
	Dietary adherence and acceptability of five different diets, including vegan and vegetarian diets, for weight loss: The New DIETs study. [References].	2015	Moore, Wendy JMcGrievy, Michael ETurner-McGrievy, Gabrielle M	Eating Behaviors	19		33-38	http://dx.doi.org/10.1016/j.eatbeh.2015.06.011
	Dietary self-control is related to the speed with which attributes of healthfulness and tastiness are processed. [References].	2015	Sullivan, NicoletteHutcherson, CendriHarris, AlisonRangel, Antonio	Psychological Science	26	2	122-134	http://dx.doi.org/10.1177/0956797614559543
	Diners' loyalty toward luxury restaurants: The moderating role of product knowledge. [References].	2015	Peng, NormanChen, Annie Huiling	Marketing Intelligence & Planning	33	2	179-196	http://dx.doi.org/10.1108/MIP-03-2014-0049
	Disgust responses to bitter compounds: The role of disgust sensitivity. [References].	2015	Schienle, AnneArendasy, MartinSchwab, Daniela	Chemosensory Perception	8	4	167-173	http://dx.doi.org/10.1007/s12078-015-9186-7
	Dissociation from beloved unhealthy brands decreases preference for and consumption of vegetables. [References].	2015	Trump, Rebecca KConnell, Paul MFinkelstein, Stacey R	Appetite	92		192-199	http://dx.doi.org/10.1016/j.appet.2015.05.025
	Do healthy, child-friendly fruit and vegetable snacks appeal to consumers? A field study exploring adults' perceptions and purchase intentions. [References].	2015	Baker, Selena LMcCabe, Sean DSwithers, Susan EPayne, Collin RKranz, Sibylle	Food Quality and Preference	39		202-208	http://dx.doi.org/10.1016/j.foodqual.2014.07.013
	Do you like what you see? The role of first fixation and total fixation duration in consumer choice. [References].	2015	van der Laan, Laura NHooge, Ignace T. Cde Ridder, Denise T. DViergever, Max ASmeets, Paul A. M	Food Quality and Preference	39		46-55	http://dx.doi.org/10.1016/j.foodqual.2014.06.015
	Does better for the environment mean less tasty? Offering more climate-friendly meals is good for the environment and customer satisfaction. [References].	2015	Visschers, Vivianne H. MSiegrist, Michael	Appetite	95		475-483	http://dx.doi.org/10.1016/j.appet.2015.08.013
	Early bed for early birds: Curbing the evening calories. [References].	2015	Taheri, ShahradArora, Teresa	Journal of Adolescent Health	57	1	5-6	http://dx.doi.org/10.1016/j.jadohealth.2015.04.018
	Eaten up by boredom: Consuming food to escape awareness of the bored self. [References].	2015	Moynihan, Andrew Bvan Tilburg, Wijnand A. PIgou, Eric RWisman, ArnaudDonnelly, Alan EMulcaire, Jessie B	Frontiers in Psychology	6
	Eating on impulse: Implicit attitudes, self-regulatory resources, and trait self-control as determinants of food consumption. [References].	2015	Wang, YanWang, LeiCui, XianghuaFang, YuanChen, QianqiuWang, YaQiang, Yao	Eating Behaviors	19		144-149	http://dx.doi.org/10.1016/j.eatbeh.2015.09.011
	Editorial.	2015	Deliza, Rosires	Food Quality and Preference	40	Part B	253-254	http://dx.doi.org/10.1016/j.foodqual.2014.06.006
	Effective communication of novelty: The case of ripened cheese. [References].	2015	Deegan, Kevin CPalmujoki, IngelaIsotalo, JarkkoTuorila, Hely	Food Quality and Preference	40	Pt A	68-76	http://dx.doi.org/10.1016/j.foodqual.2014.09.004
	Emotion regulation growth points: Three more to consider. [References].	2015	Kross, Ethan	Psychological Inquiry	26	1	69-71	http://dx.doi.org/10.1080/1047840X.2015.964157
	Emotional communication in the context of joint attention for food stimuli: Effects on attentional and affective processing. [References].	2015	Soussignan, RobertSchaal, BenoistBoulanger, VeroniqueGarcia, SamuelJiang, Tao	Biological Psychology	104		173-183	http://dx.doi.org/10.1016/j.biopsycho.2014.12.006
	Emotional responses to branded and unbranded foods. [References].	2015	Spinelli, SMasi, CZoboli, G. PPrescott, JMonteleone, E	Food Quality and Preference	42		1-11	http://dx.doi.org/10.1016/j.foodqual.2014.12.009
	Emotional responses towards food packaging: A joint application of self-report and physiological measures of emotion. [References].	2015	Liao, Lewis XinweiCorsi, Armando MariaChrysochou, PolymerosLockshin, Larry	Food Quality and Preference	42		48-55	http://dx.doi.org/10.1016/j.foodqual.2015.01.009
	Encapsulated sodium supplementation of 4 weeks does not alter salt taste preferences in a controlled low sodium and low potassium diet. [References].	2015	Bolhuis, Dieuwerke PGijsbers, Liekede Jager, IlseGeleijnse, Johanna Mde Graaf, Kees	Food Quality and Preference	46		58-65	http://dx.doi.org/10.1016/j.foodqual.2015.07.005
	Energy compensation in the real world: Good compensation for small portions of chocolate and biscuits over short time periods in complicit consumers using commercially available foods. [References].	2015	Appleton, Katherine MMcKeown, Pascal PWoodside, Jayne V	Appetite	85		104-110	http://dx.doi.org/10.1016/j.appet.2014.11.016
	Energy-dense snacks can have the same expected satiation as sugar-containing beverages. [References].	2015	Martin, Ashley AHamill, Liam RDavies, SarahRogers, Peter JBrunstrom, Jeffrey M	Appetite	95		81-88	http://dx.doi.org/10.1016/j.appet.2015.06.007
	Engaging inner city middle school students in development of an energy expenditure food label. [References].	2015	Spaulding, Carol JMcneal, Catherine JCoppin, John DavidShimek, ChristineField, LindseyMurano, Peter S	Journal of Prevention & Intervention in the Community	43	2	123-134	http://dx.doi.org/10.1080/10852352.2014.973272
	Evaluating the orientation of design elements in product packaging using an online orientation task. [References].	2015	Velasco, CarlosWoods, Andy TSpence, Charles	Food Quality and Preference	46		151-159	http://dx.doi.org/10.1016/j.foodqual.2015.07.018
	Evaluation of the impact of school gardening interventions on children's knowledge of and attitudes towards fruit and vegetables. A cluster randomised controlled trial. [References].	2015	Hutchinson, JayneChristian, Meaghan SarahEvans, Charlotte Elizabeth LouiseNykjaer, CamillaHancock, NeilCade, Janet Elizabeth	Appetite	91		405-414	http://dx.doi.org/10.1016/j.appet.2015.04.076
	Eww she sneezed! Contamination context affects children's food preferences and consumption. [References].	2015	DeJesus, Jasmine MShutts, KristinKinzler, Katherine D	Appetite	87		303-309	http://dx.doi.org/10.1016/j.appet.2014.12.222
	Expectations and experiences of institutional foods among Finnish male conscripts. [References].	2015	Tuorila, HelyPeranen, KatjaUutela, AnttiJallinoja, Piia	Food Quality and Preference	43		141-144	http://dx.doi.org/10.1016/j.foodqual.2015.02.010
	Experiential avoidance and well-being: A daily diary analysis. [References].	2015	Machell, Kyla AGoodman, Fallon RKashdan, Todd B	Cognition and Emotion	29	2	351-359	http://dx.doi.org/10.1080/02699931.2014.911143
	Exploring differences between central located test and home use test in a living lab context. [References].	2015	Karin, WendinAnnika, AstromAnna, Stahlbrost	International Journal of Consumer Studies	39	3	230-238	http://dx.doi.org/10.1111/ijcs.12171
	Exploring the hedonic and incentive properties in preferences for bitter foods via self-reports, facial expressions and instrumental behaviours. [References].	2015	Garcia-Burgos, DavidZamora, Maria Clara	Food Quality and Preference	39		73-81	http://dx.doi.org/10.1016/j.foodqual.2014.07.003
	Exposure to foods' non-taste sensory properties. A nursery intervention to increase children's willingness to try fruit and vegetables. [References].	2015	Dazeley, PaulHouston-Price, Carmel	Appetite	84		1-6	http://dx.doi.org/10.1016/j.appet.2014.08.040
	Extraversion and the rewarding effects of alcohol in a social context. [References].	2015	Fairbairn, Catharine ESayette, Michael AWright, Aidan G. CLevine, John MCohn, Jeffrey FCreswell, Kasey G	Journal of Abnormal Psychology	124	3	660-673	http://dx.doi.org/10.1037/abn0000024
	Family support and subjective well-being: An exploratory study of university students in southern Chile. [References].	2015	Schnettler, BertaDenegri, MarianelaMiranda, HoracioSepulveda, JoseOrellana, LigiaPaiva, GaloGrunert, Klaus G	Social Indicators Research	122	3	833-864	http://dx.doi.org/10.1007/s11205-014-0718-3
	Fear advertisements: Influencing consumers to make better health decisions. [References].	2015	Krishen, Anjala SelenaBui, My	International Journal of Advertising: The Review of Marketing Communications	34	3	533-548
	Feasibility and acceptability of Brighter Bites: A food co-op in schools to increase access, continuity and education of fruits and vegetables among low-income populations. [References].	2015	Sharma, ShreelaHelfman, LisaAlbus, KatherinePomeroy, MikeChuang, Ru-JyeMarkham, Christine	The Journal of Primary Prevention	36	4	281-286	http://dx.doi.org/10.1007/s10935-015-0395-2
	Feeling happy and thinking about food. Counteractive effects of mood and memory on food consumption. [References].	2015	Collins, RebeccaStafford, Lorenzo D	Appetite	84		107-112	http://dx.doi.org/10.1016/j.appet.2014.09.021
	Feeling smart: Effects of caffeine and glucose on cognition, mood and self-judgment. [References].	2015	Ullrich, Susannde Vries, Yfke CKuhn, SimoneRepantis, DimitrisDresler, MartinOhla, Kathrin	Physiology & Behavior	151		629-637	http://dx.doi.org/10.1016/j.physbeh.2015.08.028
	Festivals as agents for behaviour change: A study of food festival engagement and subsequent food choices. [References].	2015	Organ, KateKoenig-Lewis, NicolePalmer, AdrianProbert, Jane	Tourism Management	48		84-99	http://dx.doi.org/10.1016/j.tourman.2014.10.021
	Food and mood: A nutritional and mood assessment of a 30-day vegan space diet. [References].	2015	Olabi, ALevitsky, D. AHunter, J. BSpies, RRovers, A. PAbdouni, L	Food Quality and Preference	40	Pt A	110-115	http://dx.doi.org/10.1016/j.foodqual.2014.09.003
	Food categorization flexibility increases the preference for indulgent foods. [References].	2015	Khare, AdwaitChowdhury, Tilottama G	Journal of Consumer Psychology	25	4	546-560	http://dx.doi.org/10.1016/j.jcps.2014.12.007
	Food insecurity across the first five years: Triggers of onset and exit. [References].	2015	Jacknowitz, AlisonMorrissey, TarynBrannegan, Andrew	Children and Youth Services Review	53		24-33	http://dx.doi.org/10.1016/j.childyouth.2015.03.012
	Food neophobia and liking for fruits and vegetables are not related to Italian children's overweight. [References].	2015	Laureati, MonicaBertoli, SimonaBergamaschi, ValentinaLeone, AlessandroLewandowski, LidiaGiussani, BarbaraBattezzati, AlbertoPagliarini, Ella	Food Quality and Preference	40	Pt A	125-131	http://dx.doi.org/10.1016/j.foodqual.2014.09.008
	Food packaging cues influence taste perception and increase effort provision for a recommended snack product in children. [References].	2015	Enax, LauraWeber, BerndAhlers, MarenKaiser, UlrikeDiethelm, KatharinaHoltkamp, DominikFaupel, UlyaHolzmuller, Hartmut HKersting, Mathilde	Frontiers in Psychology	6
	Food reward. What it is and how to measure it. [References].	2015	Rogers, Peter JHardman, Charlotte A	Appetite	90		1-15	http://dx.doi.org/10.1016/j.appet.2015.02.032
	Food satisfaction: Integrating feelings before, during and after food intake. [References].	2015	Vad Andersen, BarbaraHyldig, Grethe	Food Quality and Preference	43		126-134	http://dx.doi.org/10.1016/j.foodqual.2015.03.004
	Food waste paradox: Antecedents of food disposal in low income households. [References].	2015	Porpino, GustavoParente, JuracyWansink, Brian	International Journal of Consumer Studies	39	6	619-629	http://dx.doi.org/10.1111/ijcs.12207
	Food-related odors and the reward circuit: Functional MRI. [References].	2015	Frasnelli, JohannesHummel, CorneliaBojanowski, ViolaWarr, JonathanGerber, JohannesHummel, Thomas	Chemosensory Perception	8	4	192-200	http://dx.doi.org/10.1007/s12078-015-9193-8
	From emotion to language: Application of a systematic, linguistic-based approach to design a food-associated emotion lexicon. [References].	2015	Gmuer, AGuth, J. NuessliRunte, MSiegrist, M	Food Quality and Preference	40	Pt A	77-86	http://dx.doi.org/10.1016/j.foodqual.2014.09.001
	Functional MRI of challenging food choices: Forced choice between equally liked high-and low-calorie foods in the absence of hunger. [References].	2015	Charbonnier, Lisettevan der Laan, Laura NViergever, Max ASmeets, Paul A. M	PLoS ONE	10	7
	Gender differences in the influence of personality traits on spicy food liking and intake. [References].	2015	Byrnes, Nadia KHayes, John E	Food Quality and Preference	42		12-19	http://dx.doi.org/10.1016/j.foodqual.2015.01.002
	Gene x cognition interaction on stress-induced eating: Effect of rumination. [References].	2015	Schepers, RobbieMarkus, C. Rob	Psychoneuroendocrinology	54		41-53	http://dx.doi.org/10.1016/j.psyneuen.2015.01.013
	Ghrelin in psychiatric disorders-A review. [References].	2015	Wittekind, Dirk AlexanderKluge, Michael	Psychoneuroendocrinology	52		176-194	http://dx.doi.org/10.1016/j.psyneuen.2014.11.013
	Glucose-fructose likely improves gastrointestinal comfort and endurance running performance relative to glucose-only. [References].	2015	Wilson, P. BIngraham, S. J	Scandinavian Journal of Medicine & Science in Sports	25	6	e613-e620
	Habitual total water intake and dimensions of mood in healthy young women. [References].	2015	Munoz, Colleen XJohnson, Evan CMcKenzie, Amy LGuelinckx, IsabelleGraverholt, GitteCasa, Douglas JMaresh, Carl MArmstrong, Lawrence E	Appetite	92		81-86	http://dx.doi.org/10.1016/j.appet.2015.05.002
	Hand preference across the lifespan: Effects of end-goal, task nature, and object location. [References].	2015	Gonzalez, Claudia L. RFlindall, Jason WStone, Kayla D	Frontiers in Psychology	5
	Happiness from giving: Quantitative investigation of Thai Buddhists. [References].	2015	Pholphirul, Piriya	Applied Research in Quality of Life	10	4	703-720	http://dx.doi.org/10.1007/s11482-014-9349-8
	Human classification of context-related vocalizations emitted by familiar and unfamiliar domestic cats: An exploratory study. [References].	2015	Ellis, Sarah L. HSwindell, VictoriaBurman, Oliver H. P	Anthrozoos	28	4	625-634	http://dx.doi.org/10.1080/08927936.2015.1070005
	Hunger promotes acquisition of nonfood objects. [References].	2015	Xu, Alison JingSchwarz, NorbertWyer, Robert S Jr.	PNAS Proceedings of the National Academy of Sciences of the United States of America	112	9	2688-2692	http://dx.doi.org/10.1073/pnas.1417712112
	Impulsivity and overeating in children in the absence and presence of hunger. [References].	2015	Nederkoorn, ChantalDassen, Fania C. MFranken, LoesResch, ChristineHouben, Katrijn	Appetite	93		57-61	http://dx.doi.org/10.1016/j.appet.2015.03.032
	In search of flavour-nutrient learning. A study of the Samburu pastoralists of North-Central Kenya. [References].	2015	Brunstrom, Jeffrey MRogers, Peter JMyers, Kevin PHoltzman, Jon D	Appetite	91		415-425	http://dx.doi.org/10.1016/j.appet.2015.04.079
	Increased functional connectivity within mesocortical networks in open people. [References].	2015	Passamonti, LTerracciano, ARiccelli, RDonzuso, GCerasa, AVaccaro, M. GNovellino, FFera, FQuattrone, A	NeuroImage	104		301-309	http://dx.doi.org/10.1016/j.neuroimage.2014.09.017
	Influence of choice on vegetable intake in children: An in-home study. [References].	2015	de Wild, Victoire W. Tde Graaf, CeesBoshuizen, Hendriek CJager, Gerry	Appetite	91		1-6	http://dx.doi.org/10.1016/j.appet.2015.03.025
	Influence of chopstick size on taste evaluations. [References].	2015	Lin, Hung-MingLin, Chien-HuangHung, Hui-Hsi	Psychological Reports	116	2	381-387	http://dx.doi.org/10.2466/31.PR0.116k21w2
	Influence of the glassware on the perception of alcoholic drinks. [References].	2015	Wan, XiaoangZhou, XiWoods, Andy TSpence, Charles	Food Quality and Preference	44		101-110	http://dx.doi.org/10.1016/j.foodqual.2015.03.018
	Information asymmetry in consumer perceptions of quality-differentiated food products. [References].	2015	Palma, Marco ACollart, Alba JChammoun, Christopher J	Journal of Consumer Affairs	49	3	596-612	http://dx.doi.org/10.1111/joca.12053
	Initial liking influences the development of acceptance learning across repeated exposure to fruit juices in 9-11year-old children. [References].	2015	Hartvig, Ditte LHausner, HeleneWendin, KarinRitz, ChristianBredie, Wender L. P	Food Quality and Preference	39		228-235	http://dx.doi.org/10.1016/j.foodqual.2014.07.012
	Intentional gestural communication and discrimination of human attentional states in rhesus macaques (Macaca mulatta). [References].	2015	Canteloup, CharlotteBovet, DalilaMeunier, Helene	Animal Cognition	18	4	875-883	http://dx.doi.org/10.1007/s10071-015-0856-2
	International consumer insights into the desires and barriers of diners in choosing healthy restaurant meals. [References].	2015	Newson, R. Svan der Maas, RBeijersbergen, ACarlson, LRosenbloom, C	Food Quality and Preference	43		63-70	http://dx.doi.org/10.1016/j.foodqual.2015.02.016
	Investigating individual preferences in rating and ranking conjoint experiments. A case study on semi-hard cheese. [References].	2015	Almli, Valerie LengardOvrum, ArnsteinHersleth, MargretheAlmoy, TrygveNaes, Tormod	Food Quality and Preference	39		28-39	http://dx.doi.org/10.1016/j.foodqual.2014.06.011
	Investigating the effects of tea, water and a positive affect induction on mood and creativity. [References].	2015	Einother, Suzanne J. LBaas, MatthijsRowson, MatthewGiesbrecht, Timo	Food Quality and Preference	39		56-61	http://dx.doi.org/10.1016/j.foodqual.2014.06.016
	Is comfort food really good for the soul? A replication of Troisi and Gabriel's (2011) Study 2. [References].	2015	Ong, Lay SeeIJzerman, HansLeung, Angela K.-Y	Frontiers in Psychology	6
	Is it fun or exercise? The framing of physical activity biases subsequent snacking. [References].	2015	Werle, Carolina O. CWansink, BrianPayne, Collin R	Marketing Letters	26	4	691-702	http://dx.doi.org/10.1007/s11002-014-9301-6
	Is sensory-specific satiety for a bitter-sweet infusion modulated by context? [References].	2015	Garcia-Burgos, DavidSecchiari, FlorenciaCalvino, Amalia	Physiology & Behavior	140		180-187	http://dx.doi.org/10.1016/j.physbeh.2014.12.035
	It's not just numbers: Cultural identities influence how nutrition information influences the valuation of foods. [References].	2015	Gomez, PierrickTorelli, Carlos J	Journal of Consumer Psychology	25	3	404-415	http://dx.doi.org/10.1016/j.jcps.2015.01.005
	'Just because you like it doesn't mean I will too:' cross-cultural similarities in ignoring others' opinions. [References].	2015	Lee, MinhaWilson, Timothy DEggleston, Casey MGilbert, Daniel TKu, Xyle	Asian Journal of Social Psychology	18	3	192-198	http://dx.doi.org/10.1111/ajsp.12098
	Kindergarten food familiarization. An exploratory study of teachers' perspectives on food and nutrition in kindergartens. [References].	2015	Lynch, Meghan	Appetite	87		46-55	http://dx.doi.org/10.1016/j.appet.2014.12.200
	Lateral hypothalamus, nucleus accumbens, and ventral pallidum roles in eating and hunger: Interactions between homeostatic and reward circuitry. [References].	2015	Castro, Daniel CCole, Shannon LBerridge, Kent C	Frontiers in Systems Neuroscience	9
	Learning to (dis)like: The effect of evaluative conditioning with tastes and faces on odor valence assessed by implicit and explicit measurements. [References].	2015	van den Bosch, Ivan Delft, J. Mde Wijk, R. Ade Graaf, CBoesveldt, S	Physiology & Behavior	151		478-484	http://dx.doi.org/10.1016/j.physbeh.2015.08.017
	Like mother, like daughter? An examination of the emotive responses to food. [References].	2015	Lewis, SarahKatsikitis, MaryMulgrew, Kate	Journal of Health Psychology	20	6	828-838	http://dx.doi.org/10.1177/1359105315573442
	Longitudinal association between child stress and lifestyle. [References].	2015	Michels, NathalieSioen, IsabelleBoone, LiesbetBraet, CarolineVanaelst, BarbaraHuybrechts, IngeDe Henauw, Stefaan	Health Psychology	34	1	40-50	http://dx.doi.org/10.1037/hea0000108
	Looks like chicken: Exploring the law of similarity in evaluation of foods of animal origin and their vegan substitutes. [References].	2015	Adise, ShanaGavdanovich, IrinaZellner, Debra A	Food Quality and Preference	41		52-59	http://dx.doi.org/10.1016/j.foodqual.2014.10.007
	Marital discord, past depression, and metabolic responses to high-fat meals: Interpersonal pathways to obesity. [References].	2015	Kiecolt-Glaser, Janice KJaremka, LisaAndridge, RebeccaPeng, JuanHabash, DianeFagundes, Christopher PGlaser, RonaldMalarkey, William BBelury, Martha A	Psychoneuroendocrinology	52		239-250	http://dx.doi.org/10.1016/j.psyneuen.2014.11.018
	Mating strategy, disgust, and food neophobia. [References].	2015	Al-Shawaf, LaithLewis, David M. GAlley, Thomas RBuss, David M	Appetite	85		30-35	http://dx.doi.org/10.1016/j.appet.2014.10.029
	Maximizing overall liking results in a superior product to minimizing deviations from ideal ratings: An optimization case study with coffee-flavored milk. [References].	2015	Li, BangdeHayes, John EZiegler, Gregory R	Food Quality and Preference	42		27-36	http://dx.doi.org/10.1016/j.foodqual.2015.01.011
	Measurement of self-reported affective feelings when an aperitif is consumed in an ecological setting. [References].	2015	Porcherot, ChristellePetit, EstelleGiboreau, AgnesGaudreau, NadineCayeux, Isabelle	Food Quality and Preference	39		277-284	http://dx.doi.org/10.1016/j.foodqual.2014.07.016
	Mediators involved in the relation between depressive symptoms and weight status in female adolescents and young adults. [References].	2015	Goldschmidt, A. BWall, M. MChoo, T.-H. JLarson, N. INeumark-Sztainer, D	International Journal of Obesity	39	6	1027-1029	http://dx.doi.org/10.1038/ijo.2015.6
	Modelling of food intake in Brazil and Germany: Examining the effects of self-construals. [References].	2015	Hirata, ElizabethKuhnen, UlrichHermans, Roel C. JLippke, Sonia	Eating Behaviors	19		127-132	http://dx.doi.org/10.1016/j.eatbeh.2015.08.005
	Modulation of eyeblink and postauricular reflexes during the anticipation and viewing of food images. [References].	2015	Hebert, Karen RValle-Inclan, FernandoHackley, Steven A	Psychophysiology	52	4	509-517	http://dx.doi.org/10.1111/psyp.12372
	Mood and psychomotor tremor changes following acute caffeine consumption in moderate and minimal caffeine consumers. [References].	2015	Sands, Helen RDowney, Luke AWilson, Rory PAbbott, Leigh RTysse, BrendaParrott, Andy C	Journal of Caffeine Research	5	1	42-49	http://dx.doi.org/10.1089/jcr.2014.0020
	Motivational conflict influences the timing of emotions and their regulation. [References].	2015	Aldao, AmeliaWisco, Blair E	Motivation and Emotion	39	6	943-952	http://dx.doi.org/10.1007/s11031-015-9496-8
	Motivations behind preferences for local or organic food. [References].	2015	Hasselbach, Johanna LenaRoosen, Jutta	Journal of International Consumer Marketing	27	4	295-306	http://dx.doi.org/10.1080/08961530.2015.1022921
	Musical intervention and food preferences in girls born with lower birth weight. [References].	2015	Braga, Claudia LopesFarias, Bruna LucianoReis, Roberta SenaAgranonik, MarilynSilveira, Patricia Pelufo	Early Human Development	91	12	731-737	http://dx.doi.org/10.1016/j.earlhumdev.2015.08.004
	Neural regions discriminating contextual information as conveyed through the learned preferences of others. [References].	2015	Lee, Su MeiMcCarthy, Gregory	Frontiers in Human Neuroscience	9
	New product, familiar taste: Effects of slogans on cognitive and affective responses to an unknown food product among food neophobics and neophilics. [References].	2015	Fenko, AnnaLeufkens, Jean-Marievan Hoof, Joris J	Food Quality and Preference	39		268-276	http://dx.doi.org/10.1016/j.foodqual.2014.07.021
	Novel flavours paired with glutamate condition increased intake in older adults in the absence of changes in liking. [References].	2015	Dermiki, MariaPrescott, JohnSargent, Laura JWillway, JoanneGosney, Margot AMethven, Lisa	Appetite	90		108-113	http://dx.doi.org/10.1016/j.appet.2015.03.002
	Obesity is associated with decreased micro-opioid but unaltered dopamine D2 receptor availability in the brain. [References].	2015	Karlsson, Henry KTuominen, LauriTuulari, Jetro JHirvonen, JussiParkkola, RiittaHelin, SemiSalminen, PaulinaNuutila, PirjoNummenmaa, Lauri	The Journal of Neuroscience	35	9	3959-3965	http://dx.doi.org/10.1523/JNEUROSCI.4744-14.2015
	On carrots and curiosity: Eating fruit and vegetables is associated with greater flourishing in daily life. [References].	2015	Conner, Tamlin SBrookie, Kate LRichardson, Aimee CPolak, Maria A	British Journal of Health Psychology	20	2	413-427	http://dx.doi.org/10.1111/bjhp.12113
	On the association between loneliness and physical warmth-seeking through bathing: Reply to Donnellan et al. (2014) and three further replications of Bargh and Shalev (2012) study 1. [References].	2015	Shalev, IditBargh, John	Emotion	15	1	120-123	http://dx.doi.org/10.1037/emo0000014
	Oxytocin effects on chemosensory function in a clinical setting-A preliminary study. [References].	2015	Burke, Sarah MGraf, RegulaOchsenbein-Kolble, NicoleHummel, Thomas	Chemosensory Perception	8	4	159-166	http://dx.doi.org/10.1007/s12078-015-9185-8
	Pairing detection of off-flavor in orange juice with preference tests. [References].	2015	Xia, YixunZhong, FangO'Mahony, Michael	Journal of Sensory Studies	30	4	259-268	http://dx.doi.org/10.1111/joss.12150
	Pavlovian conditioning to food reward as a function of eating disorder risk. [References].	2015	Astur, Robert SPalmisano, Alexandra NHudd, Ellie CCarew, Andrew WDeaton, Bonnie EKuhney, Franchesca SNiezrecki, Rachel NSantos, Melissa	Behavioural Brain Research	291		277-282	http://dx.doi.org/10.1016/j.bbr.2015.05.016
	Perceptual and neural responses to sweet taste in humans and rodents. [References].	2015	Lemon, Christian H	Chemosensory Perception	8	2	46-52	http://dx.doi.org/10.1007/s12078-015-9177-8
	Pleasantness, emotions and perceptions induced by coffee beverage experience depend on the consumption motivation (hedonic or utilitarian).	2015	Labbe, DavidFerrage, AuroreRytz, AndreasPace, JeremyMartin, Nathalie	Food Quality and Preference	44		56-61	http://dx.doi.org/10.1016/j.foodqual.2015.03.017
	Positioning rationality and emotion: Rationality is up and emotion is down. [References].	2015	Cian, LucaKrishna, AradhnaSchwarz, Norbert	Journal of Consumer Research	42	4	632-651
	Positive emotions and behavioral intentions of customers in full-service restaurants: Does aesthetic labor matter? [References].	2015	Tsaur, Sheng-HshiungLuoh, Hsiang-FeiSyue, Shao-Syun	International Journal of Hospitality Management	51		115-126	http://dx.doi.org/10.1016/j.ijhm.2015.08.015
	Positive relationship between odor identification and affective responses of negatively valenced odors. [References].	2015	Novakova, Lenka MartinecPlotena, DagmarRoberts, S. CraigHavlicek, Jan	Frontiers in Psychology	6
	Possible relation between olfaction and anxiety in healthy subjects. [References].	2015	Takahashi, TsutomuItoh, HirokoNishikawa, YumikoHiguchi, YukoNakamura, MihokoSasabayashi, DaikiNishiyama, ShimakoMizukami, YukoMasaoka, YuriSuzuki, Michio	Psychiatry and Clinical Neurosciences	69	7	431-438	http://dx.doi.org/10.1111/pcn.12277
	Predicting gender differences in liking for vegetables and preference for a variety of vegetables among 11-year-old children. [References].	2015	Lehto, ElviiraRay, CarolaHaukkala, AriYngve, AgnetaThorsdottir, IngaRoos, Eva	Appetite	95		285-292	http://dx.doi.org/10.1016/j.appet.2015.07.020
	Preference for salt in a food may be alterable without a low sodium diet. [References].	2015	Bobowski, NualaRendahl, AaronVickers, Zata	Food Quality and Preference	39		40-45	http://dx.doi.org/10.1016/j.foodqual.2014.06.005
	Prenatal alcohol exposure selectively enhances young adult perceived pleasantness of alcohol odors. [References].	2015	Hannigan, John HChiodo, Lisa MSokol, Robert JJanisse, JamesDelaney-Black, Virginia	Physiology & Behavior	148		71-77	http://dx.doi.org/10.1016/j.physbeh.2015.01.019
	Prenatal exposure to cigarette smoke interacts with OPRM1 to modulate dietary preference for fat. [References].	2015	Lee, Ken W. KAbrahamowicz, MichalLeonard, Gabriel TRicher, LouisPerron, MichelVeillette, SuzanneReischl, EvaBouchard, LuigiGaudet, DanielPaus, TomasPausova, Zdenka	Journal of Psychiatry & Neuroscience	40	1	38-45	http://dx.doi.org/10.1503/jpn.130263
	Pre-sliced or do it yourself?-Determinants of schoolchildren's acceptance of convenience fruits and vegetables. [References].	2015	von Germeten, Jan-PaulHirsch, Stefan	Food Quality and Preference	44		1-11	http://dx.doi.org/10.1016/j.foodqual.2015.03.006
	Propensity to obesity impacts the neuronal response to energy imbalance. [References].	2015	Cornier, Marc-AndreMcFadden, Kristina LThomas, Elizabeth ABechtell, Jamie LBessesen, Daniel HTregellas, Jason R	Frontiers in Behavioral Neuroscience	9
	Providing a food choice option increases children's liking of fish as part of a meal. [References].	2015	Altintzoglou, TSkuland, A. VCarlehog, MSone, IHeide, MHonkanen, P	Food Quality and Preference	39		117-123	http://dx.doi.org/10.1016/j.foodqual.2014.06.013
	Psychological predictors of opportunistic snacking in the absence of hunger. [References].	2015	Fay, Stephanie HWhite, Melanie JFinlayson, GrahamKing, Neil A	Eating Behaviors	18		156-159	http://dx.doi.org/10.1016/j.eatbeh.2015.05.014
	Real-time sampling of reasons for hedonic food consumption: Further validation of the Palatable Eating Motives Scale. [References].	2015	Boggiano, Mary MWenger, Lowell ETuran, BulentTatum, Mindy MSylvester, Maria DMorgan, Phillip RMorse, Kathryn EBurgess, Emilee E	Frontiers in Psychology	6
	Reconsidering food reward, brain stimulation, and dopamine: Incentives act forward. [References].	2015	Newquist, GunnarGardner, R. Allen	The American Journal of Psychology	128	4	431-444	http://dx.doi.org/10.5406/amerjpsyc.128.4.0431
	Relationships between nutritional status, depression and pleasure of eating in aging men and women. [References].	2015	Bailly, NathalieMaitre, IsabelleVan Wymelbeke, Virginie	Archives of Gerontology and Geriatrics	61	3	330-336	http://dx.doi.org/10.1016/j.archger.2015.08.020
	Research challenges and methods to study food preferences in school-aged children: A review of the last 15 years. [References].	2015	Laureati, MonicaPagliarini, EllaToschi, Tullia GallinaMonteleone, Erminio	Food Quality and Preference	46		92-102	http://dx.doi.org/10.1016/j.foodqual.2015.07.010
	Review of Cruel optimism. [References].	2015	Coleman, Rebecca	Feminist Theory	16	1	109-111	http://dx.doi.org/10.1177/1464700113513085
	Reward for food odors: An fMRI study of liking and wanting as a function of metabolic state and BMI. [References].	2015	Jiang, TaoSoussignan, RobertSchaal, BenoistRoyet, Jean-Pierre	Social Cognitive and Affective Neuroscience	10	4	561-568	http://dx.doi.org/10.1093/scan/nsu086
	Rotating plates: Online study demonstrates the importance of orientation in the plating of food. [References].	2015	Michel, CharlesWoods, Andy TNeuhauser, MarkusLandgraf, AlbertoSpence, Charles	Food Quality and Preference	44		194-202	http://dx.doi.org/10.1016/j.foodqual.2015.04.015
	School meal acceptance depends on the dish, student, and context. [References].	2015	Tuorila, HelyPalmujoki, IngelaKyto, ElinaTornwall, OutiVehkalahti, Kimmo	Food Quality and Preference	46		126-136	http://dx.doi.org/10.1016/j.foodqual.2015.07.013
	Selective looking at natural scenes: Hedonic content and gender. [References].	2015	Bradley, Margaret MCosta, Vincent DLang, Peter J	International Journal of Psychophysiology	98	1	54-58	http://dx.doi.org/10.1016/j.ijpsycho.2015.06.008
	Sensory expectations based on product-extrinsic food cues: An interdisciplinary review of the empirical evidence and theoretical accounts. [References].	2015	Piqueras-Fiszman, BetinaSpence, Charles	Food Quality and Preference	40	Pt A	165-179	http://dx.doi.org/10.1016/j.foodqual.2014.09.013
	Shifting human salty taste preference: Potential opportunities and challenges in reducing dietary salt intake of Americans. [References].	2015	Bobowski, Nuala	Chemosensory Perception	8	3	112-116	http://dx.doi.org/10.1007/s12078-015-9179-6
	Social norms and their influence on eating behaviours. [References].	2015	Higgs, Suzanne	Appetite	86		38-44	http://dx.doi.org/10.1016/j.appet.2014.10.021
	Some like it hot: Testosterone predicts laboratory eating behavior of spicy food. [References].	2015	Begue, LaurentBricout, VeroniqueBoudesseul, JordaneShankland, RebeccaDuke, Aaron A	Physiology & Behavior	139		375-377	http://dx.doi.org/10.1016/j.physbeh.2014.11.061
	Specific food preferences of older adults with a poor appetite. A forced-choice test conducted in various care settings. [References].	2015	van der Meij, Barbara SWijnhoven, Hanneke A. HFinlayson, Graham SOosten, Babette S. HVisser, Marjolein	Appetite	90		168-175	http://dx.doi.org/10.1016/j.appet.2015.03.011
	Speech volume indexes sex differences in the social-emotional effects of alcohol. [References].	2015	Fairbairn, Catharine ESayette, Michael AAmole, Marlissa CDimoff, John DCohn, Jeffrey FGirard, Jeffrey M	Experimental and Clinical Psychopharmacology	23	4	255-264	http://dx.doi.org/10.1037/pha0000021
	Stability in consumer responses to familiar and new chocolates during a period of exposure. [References].	2015	Naes, TormodSegtnan, AnneGranli, Britt SigneMenichelli, ElenaHersleth, Margrethe	Food Quality and Preference	39		176-182	http://dx.doi.org/10.1016/j.foodqual.2014.07.015
	Static vs. dynamic liking in chewing gum: A new approach using a background task and a natural setting. [References].	2015	Galmarini, M. VSymoneaux, RVisalli, MZamora, M. CSchlich, P	Food Quality and Preference	40	Part B	381-386	http://dx.doi.org/10.1016/j.foodqual.2014.01.002
	Stimulus control and affect in dietary behaviours. An intensive longitudinal study. [References].	2015	Schuz, BenjaminBower, JodieFerguson, Stuart G	Appetite	87		310-317	http://dx.doi.org/10.1016/j.appet.2015.01.002
	Strategies used by parents to influence their children's food preferences. [References].	2015	Russell, Catherine GWorsley, AnthonyCampbell, Karen J	Appetite	90		123-130	http://dx.doi.org/10.1016/j.appet.2015.02.038
	Studying the impact of plating on ratings of the food served in a naturalistic dining context. [References].	2015	Michel, CharlesVelasco, CarlosFraemohs, PaulSpence, Charles	Appetite	90		45-50	http://dx.doi.org/10.1016/j.appet.2015.02.030
	Sucrose preload reduces snacking after mild mental stress in healthy participants as a function of 5-hydroxytryptamine transporter gene promoter polymorphism. [References].	2015	Markus, C. RobJonkman, Lisa MCapello, AimeeLeinders, SachaHusch, Fabian	Stress: The International Journal on the Biology of Stress	18	2	149-159	http://dx.doi.org/10.3109/10253890.2014.990880
	Temporal Drivers of Liking. [References].	2015	Thomas, ArnaudVisalli, MichelCordelle, SylvieSchlich, Pascal	Food Quality and Preference	40	Part B	365-375	http://dx.doi.org/10.1016/j.foodqual.2014.03.003
	The association between the colour of a container and the liquid inside: An experimental study on consumers' perception, expectations and choices regarding mineral water. [References].	2015	Risso, PaolaMaggioni, EmanuelaOlivero, NadiaGallace, Alberto	Food Quality and Preference	44		17-25	http://dx.doi.org/10.1016/j.foodqual.2015.03.010
	The catecholamine neurotransmitter precursor tyrosine increases anger during exposure to severe psychological stress. [References].	2015	Lieberman, Harris RThompson, Lauren ACaruso, Christina MNiro, Philip JMahoney, Caroline RMcClung, James PCaron, Gregory R	Psychopharmacology	232	5	943-951	http://dx.doi.org/10.1007/s00213-014-3727-7
	The concurrent use of JAR and CATA questions in hedonic scaling is unlikely to cause hedonic bias, but may increase product discrimination. [References].	2015	Jaeger, Sara RHunter, Denise CKam, KarrieBeresford, Michelle KJin, DavidPaisley, Amy GChheang, Sok LRoigard, Christina MAres, Gaston	Food Quality and Preference	44		70-74	http://dx.doi.org/10.1016/j.foodqual.2015.04.001
	The consequences of suggesting false childhood food events. [References].	2015	Bernstein, Daniel MScoboria, AlanArnold, Robert	Acta Psychologica	156		1-7	http://dx.doi.org/10.1016/j.actpsy.2015.01.001
	The effect of a container's weight on the perception of mineral water. [References].	2015	Maggioni, EmanuelaRisso, PaolaOlivero, NadiaGallace, Alberto	Journal of Sensory Studies	30	5	395-403	http://dx.doi.org/10.1111/joss.12166
	The effect of emotional state on taste perception. [References].	2015	Noel, CorinnaDando, Robin	Appetite	95		89-95	http://dx.doi.org/10.1016/j.appet.2015.06.003
	The effect of product-context appropriateness on emotion associations in evoked eating occasions. [References].	2015	Piqueras-Fiszman, BetinaJaeger, Sara R	Food Quality and Preference	40	Pt A	49-60	http://dx.doi.org/10.1016/j.foodqual.2014.08.008
	The effect of social bonding and identity on the decision to invest in food production. [References].	2015	Alho, Eeva	Journal of Behavioral and Experimental Economics	59		47-55	http://dx.doi.org/10.1016/j.socec.2015.09.007
	The effects of a single bout of aerobic or resistance exercise on food reward. [References].	2015	McNeil, JessicaCadieux, SebastienFinlayson, GrahamBlundell, John EDoucet, Eric	Appetite	84		264-270	http://dx.doi.org/10.1016/j.appet.2014.10.018
	The effects of likability of Korean celebrities, dramas, and music on preferences for Korean restaurants: A mediating effect of a country image of Korea. [References].	2015	Lee, BumjunHam, SunnyKim, Donghoon	International Journal of Hospitality Management	46		200-212	http://dx.doi.org/10.1016/j.ijhm.2014.05.012
	The effects of luxury restaurant environments on diners' emotions and loyalty: Incorporating diner expectations into an extended Mehrabian-Russell model. [References].	2015	Chen, AnniePeng, NormanHung, Kuang-peng	International Journal of Contemporary Hospitality Management	27	2	236-260	http://dx.doi.org/10.1108/IJCHM-07-2013-0280
	The effects of the service environment on perceived waiting time and emotions. [References].	2015	Chien, Shih-YiLin, Ying-Tung	Human Factors and Ergonomics in Manufacturing & Service Industries	25	3	319-328	http://dx.doi.org/10.1002/hfm.20542
	The expression and adaptive significance of pregnancy-related nausea, vomiting, and aversions on Yasawa Island, Fiji. [References].	2015	Mckerracher, LuseadraCollard, MarkHenrich, Joseph	Evolution and Human Behavior	36	2	95-102	http://dx.doi.org/10.1016/j.evolhumbehav.2014.09.005
	The great is the enemy of the good: Hedonic contrast in a coursed meal. [References].	2015	Lahne, JacobZellner, Debra A	Food Quality and Preference	45		70-74	http://dx.doi.org/10.1016/j.foodqual.2015.05.009
	The impact of consumer confusion on nutrition literacy and subsequent dietary behavior. [References].	2015	Cornish, Lara SpiteriMoraes, Caroline	Psychology & Marketing	32	5	558-574	http://dx.doi.org/10.1002/mar.20800
	The impact of early bedtimes on adolescent caloric intake varies by chronotype. [References].	2015	Beebe, Dean WZhou, AmyRausch, JosephNoe, OliviaSimon, Stacey L	Journal of Adolescent Health	57	1	120-122	http://dx.doi.org/10.1016/j.jadohealth.2015.02.017
	The impact of food and beverage characteristics on expectations of satiation, satiety and thirst.	2015	McCrickerd, KeriLensing, NeleYeomans, Martin R	Food Quality and Preference	44		130-138	http://dx.doi.org/10.1016/j.foodqual.2015.04.003
	The impact of individual variations in taste sensitivity on coffee perceptions and preferences. [References].	2015	Masi, CamillaDinnella, CaterinaMonteleone, ErminioPrescott, John	Physiology & Behavior	138		219-226	http://dx.doi.org/10.1016/j.physbeh.2014.10.031
	The influence of clinician emotion on decisions in child and adolescent eating disorder treatment: A survey of self and others. [References].	2015	Robinson, Adele LafranceKosmerly, Stacey	Eating Disorders: The Journal of Treatment & Prevention	23	2	163-176	http://dx.doi.org/10.1080/10640266.2014.976107
	The influence of health claims and nutritional composition on consumers' yoghurt preferences. [References].	2015	Miklavec, KristaPravst, IgorGrunert, Klaus GKlopcic, MarijaPohar, Jure	Food Quality and Preference	43		26-33	http://dx.doi.org/10.1016/j.foodqual.2015.02.006
	The influence of product- and person-related factors on consumer hedonic responses to soy products. [References].	2015	Fenko, AnnaBackhaus, Birte Wvan Hoof, Joris J	Food Quality and Preference	41		30-40	http://dx.doi.org/10.1016/j.foodqual.2014.11.009
	The relationship between appetite and food preferences in British and Australian children. [References].	2015	Fildes, AlisonMallan, Kimberley MCooke, Lucyvan Jaarsveld, Cornelia H. MLlewellyn, Clare HFisher, AbigailDaniels, Lynne	The International Journal of Behavioral Nutrition and Physical Activity	12
	The role of organic and fair trade labels when choosing chocolate. [References].	2015	Rousseau, Sandra	Food Quality and Preference	44		92-100	http://dx.doi.org/10.1016/j.foodqual.2015.04.002
	The role of product familiarity and consumer involvement on liking and perceptions of fresh meat.	2015	Borgogno, MonicaFavotto, SaidaCorazzin, MircoCardello, Armand VPiasentier, Edi	Food Quality and Preference	44		139-147	http://dx.doi.org/10.1016/j.foodqual.2015.04.010
	The roles of culture and language in designing emotion lists: Comparing the same language in different English and Spanish speaking countries. [References].	2015	van Zyl, HannelizeMeiselman, Herbert L	Food Quality and Preference	41		201-213	http://dx.doi.org/10.1016/j.foodqual.2014.12.003
	The survival advantage: Underlying mechanisms and extant limitations. [References].	2015	Kazanas, Stephanie AAltarriba, Jeanette	Evolutionary Psychology	13	2	360-396
	The sweet taste of gratitude: Feeling grateful increases choice and consumption of sweets. [References].	2015	Schlosser, Ann E	Journal of Consumer Psychology	25	4	561-576	http://dx.doi.org/10.1016/j.jcps.2015.02.006
	The sweetness and bitterness of childhood: Insights from basic research on taste preferences. [References].	2015	Mennella, Julie ABobowski, Nuala K	Physiology & Behavior	152	Part B	502-507	http://dx.doi.org/10.1016/j.physbeh.2015.05.015
	The triadic preference test. [References].	2015	Calderon, EduardoRivera-Quintero, AlondraXia, YixunAngulo, OfeliaO'Mahony, Michael	Food Quality and Preference	39		8-15	http://dx.doi.org/10.1016/j.foodqual.2014.05.016
	The use of immersive technologies to improve consumer testing: The role of ecological validity, context and engagement in evaluating coffee. [References].	2015	Bangcuyo, Ronald GSmith, Kacey JZumach, Jamie LPierce, Alex MGuttman, Gretchen ASimons, Christopher T	Food Quality and Preference	41		84-95	http://dx.doi.org/10.1016/j.foodqual.2014.11.017
	Thirst and the state-dependent representation of incentive stimulus value in human motive circuitry. [References].	2015	Becker, Christoph ASchmalzle, RalfFlaisch, TobiasRenner, BrittaSchupp, Harald T	Social Cognitive and Affective Neuroscience	10	12	1722-1729	http://dx.doi.org/10.1093/scan/nsv063
	Threatened belonging and preference for comfort food among the securely attached. [References].	2015	Troisi, Jordan DGabriel, ShiraDerrick, Jaye LGeisler, Alyssa	Appetite	90		58-64	http://dx.doi.org/10.1016/j.appet.2015.02.029
	To choose or to reject: The effect of decision frame on food customization decisions. [References].	2015	Nagpal, AnishLei, JingKhare, Adwait	Journal of Retailing	91	3	422-435	http://dx.doi.org/10.1016/j.jretai.2014.12.001
	To craft or not to craft: The relationships between regulatory focus, job crafting and work outcomes. [References].	2015	Brenninkmeijer, VeerleHekkert-Koning, Marleen	The Career Development International	20	2	147-162	http://dx.doi.org/10.1108/CDI-12-2014-0162
	Tradeoffs between sensory attributes and organic labels: The case of orange juice. [References].	2015	Bi, XiangGao, ZhifengHouse, Lisa AHausmann, Danielle S	International Journal of Consumer Studies	39	2	162-171	http://dx.doi.org/10.1111/ijcs.12164
	Training response inhibition to food is associated with weight loss and reduced energy intake. [References].	2015	Lawrence, Natalia SO'Sullivan, JamieParslow, DavidJavaid, MahmoodAdams, Rachel CChambers, Christopher DKos, KatarinaVerbruggen, Frederick	Appetite	95		17-28	http://dx.doi.org/10.1016/j.appet.2015.06.009
	Trans fatty acid intake and emotion regulation. [References].	2015	Holt, Megan ELee, Jerry WMorton, Kelly RTonstad, Serena	Journal of Health Psychology	20	6	785-793	http://dx.doi.org/10.1177/1359105315580215
	Understanding and measuring parent use of food to soothe infant and toddler distress: A longitudinal study from 6 to 18 months of age. [References].	2015	Stifter, Cynthia AModing, Kameron J	Appetite	95		188-196	http://dx.doi.org/10.1016/j.appet.2015.07.009
	Understanding customers' healthy food choices at casual dining restaurants: Using the Value-Attitude-Behavior model. [References].	2015	Kang, JuheeJun, JinhyunArendt, Susan W	International Journal of Hospitality Management	48		12-21	http://dx.doi.org/10.1016/j.ijhm.2015.04.005
	Using a fractional model to measure the impact of antioxidant information, price, and liking on purchase intent for specialty potatoes. [References].	2015	Durham, Catherine AWechsler, Linda JMorrissey, Michael T	Food Quality and Preference	46		66-78	http://dx.doi.org/10.1016/j.foodqual.2015.07.007
	Using food as reinforcer to shape children's non-food behavior: The adverse nutritional effect doubly moderated by reward sensitivity and gender. [References].	2015	Lu, JiXiong, SuhongArora, NarendraDube, Laurette	Eating Behaviors	19		94-97	http://dx.doi.org/10.1016/j.eatbeh.2015.07.003
	Using food to reduce stress: Effects of choosing meal components and preparing a meal. [References].	2015	Osdoba, Katie EMann, TraciRedden, Joseph PVickers, Zata	Food Quality and Preference	39		241-250	http://dx.doi.org/10.1016/j.foodqual.2014.08.001
	Variation in saltiness perception of soup with respect to soup serving temperature and consumer dietary habits. [References].	2015	Kim, Jeong-WeonSamant, Shilpa SSeo, YoojinSeo, Han-Seok	Appetite	84		73-78	http://dx.doi.org/10.1016/j.appet.2014.09.018
	Vegans report less stress and anxiety than omnivores. [References].	2015	Beezhold, BonnieRadnitz, CynthiaRinne, AmyDiMatteo, Julie	Nutritional Neuroscience	18	7	289-296	http://dx.doi.org/10.1179/1476830514Y.0000000164
	Vegetable preparation practices for 5-6 years old Australian children as reported by their parents; Relationships with liking and consumption. [References].	2015	Poelman, Astrid A. MDelahunty, Conor Mde Graaf, Cees	Food Quality and Preference	42		20-26	http://dx.doi.org/10.1016/j.foodqual.2015.01.005
	Vicarious shame and psychological distancing following organizational misbehavior. [References].	2015	Chi, Shu-Cheng SteveFriedman, Raymond ALo, Hsin-Hsin	Motivation and Emotion	39	5	795-812	http://dx.doi.org/10.1007/s11031-015-9483-0
	Watching reality weight loss TV. The effects on body satisfaction, mood, and snack food consumption. [References].	2015	Bourn, RebeccaPrichard, IvankaHutchinson, Amanda DWilson, Carlene	Appetite	91		351-356	http://dx.doi.org/10.1016/j.appet.2015.04.070
	What does it mean to be a 'picky eater'? A qualitative study of food related identities and practices. [References].	2015	Thompson, ClaireCummins, StevenBrown, TimKyle, Rosemary	Appetite	84		235-239	http://dx.doi.org/10.1016/j.appet.2014.09.028
	What reported food-evoked emotions may add: A model to predict consumer food choice. [References].	2015	Gutjar, SwetlanaDalenberg, Jelle Rde Graaf, Ceesde Wijk, Rene APalascha, AikateriniRenken, Remco JJager, Gerry	Food Quality and Preference	45		140-148	http://dx.doi.org/10.1016/j.foodqual.2015.06.008
	Why don't poor men eat fruit? Socioeconomic differences in motivations for fruit consumption. [References].	2015	Pechey, RachelMonsivais, PabloNg, Yin-LamMarteau, Theresa M	Appetite	84		271-279	http://dx.doi.org/10.1016/j.appet.2014.10.022
	'Why don't you try it again?' A comparison of parent led, home based interventions aimed at increasing children's consumption of a disliked vegetable. [References].	2015	Holley, Clare EHaycraft, EmmaFarrow, Claire	Appetite	87		215-222	http://dx.doi.org/10.1016/j.appet.2014.12.216
	'Will press lever for food': Behavioural conditioning of students through frequent high-stakes assessment. [References].	2015	Wass, RobHarland, TonyMcLean, AngelaMiller, EllenSim, Kwong Nui	Higher Education Research & Development	34	6	1324-1326	http://dx.doi.org/10.1080/07294360.2015.1052351
	Wine tasting: To charge or not to charge? [References].	2015	McNamara, NoeleenCassidy, Frances	International Journal of Hospitality Management	49		8-16	http://dx.doi.org/10.1016/j.ijhm.2015.05.004
	Words speak louder: Conforming to preferences more than actions. [References].	2015	Tu, YanpingFishbach, Ayelet	Journal of Personality and Social Psychology	109	2	193-209	http://dx.doi.org/10.1037/pspa0000031
	"A little information excites us." Consumer sensory experience of Vermont artisan cheese as active practice. [References].	2014	Lahne, JacobTrubek, Amy B	Appetite	78		129-138	http://dx.doi.org/10.1016/j.appet.2014.03.022
	"Judging wine quality: Do we need experts, consumers or trained panelists": Corrigendum.	2014	Hopfer, HeleneHeymann, Hildegarde	Food Quality and Preference	36		1-2	http://dx.doi.org/10.1016/j.foodqual.2014.02.010
	"Night eating is associated with emotional and external eating in college students": Corrigendum.	2014	Nolan, Laurence JGeliebter, Allan	Eating Behaviors	15	4	700	http://dx.doi.org/10.1016/j.eatbeh.2014.09.002
	"Physical activity as a moderator of the association between emotional eating and BMI: Evidence from the Swiss Food Panel": Erratum.	2014	Dohle, SimoneHartmann, ChristinaKeller, Carmen	Psychology & Health	29	9	ii	http://dx.doi.org/10.1080/08870446.2014.921419
	"Questionnaire and laboratory measures of eating behavior. Associations with energy intake and BMI in a community sample of working adults": Corrigendum.	2014	French, Simone AMitchell, Nathan RWolfson, JulianFinlayson, GrahamBlundell, John EJeffery, Robert W	Appetite	75		180	http://dx.doi.org/10.1016/j.appet.2013.12.010
	"The ocean is our farm": Marine conservation, food insecurity, and social suffering in southeastern Tanzania. [References].	2014	Kamat, Vinay R	Human Organization	73	3	289-298	http://dx.doi.org/10.17730/humo.73.3.f43k115544761g0v
	"Uncontrolled, repetitive eating of small amounts of food or 'grazing': Development and evaluation of a new measure of atypical eating": Corrigendum. [References].	2014	Lane, BrigitteSzabo, Marianna	Behaviour Change	31	3	221-223	http://dx.doi.org/10.1017/bec.2014.15
	"Why should I feed her less?": Challenging assumptions on daughter discrimination in the food provisioning values of ultrapoor Bangladeshi female heads of household. [References].	2014	Munro, JennyMcIntyre, Lynn	Women's Studies International Forum	45		1-9	http://dx.doi.org/10.1016/j.wsif.2014.03.014
	A comparison of attitudes toward meat and animals among strict and semi-vegetarians. [References].	2014	Rothgerber, Hank	Appetite	72		98-105	http://dx.doi.org/10.1016/j.appet.2013.10.002
	A comparison of the influence of purchaser attitudes and product attributes on organic wine preferences. [References].	2014	Rahman, ImranStumpf, TylerReynolds, Dennis	Cornell Hospitality Quarterly	55	1	127-134	http://dx.doi.org/10.1177/1938965513496314
	A concept test of novel healthy snacks among adolescents: Antecedents of preferences and buying intentions. [References].	2014	Norgaard, Maria KumpelSorensen, Bjarne TauloBrunso, Karen	Food Quality and Preference	33		17-26	http://dx.doi.org/10.1016/j.foodqual.2013.10.010
	A fuzzy ordinary regression method for modeling customer preference in tea maker design. [References].	2014	Chan, Kit YanKwong, C. KLaw, M. C	Neurocomputing: An International Journal	142		147-154	http://dx.doi.org/10.1016/j.neucom.2013.12.056
	A global study using PANAS (PA and NA) scales to measure consumer emotions associated with aromas of phytonutrient supplements. [References].	2014	Kuesten, CarlaChopra, PoojaBi, JianMeiselman, Herbert L	Food Quality and Preference	33		86-97	http://dx.doi.org/10.1016/j.foodqual.2013.11.004
	A novel objective sour taste evaluation method based on near-infrared spectroscopy. [References].	2014	Hoshi, AyakaAoki, SoichiroKouno, EmiOgasawara, MasashiOnaka, TakashiMiura, YutakaMamiya, Kanji	Chemical Senses	39	4	313-322	http://dx.doi.org/10.1093/chemse/bjt118
	A social-attributional analysis of alcohol response. [References].	2014	Fairbairn, Catharine ESayette, Michael A	Psychological Bulletin	140	5	1361-1382	http://dx.doi.org/10.1037/a0037563
	A taste of nostalgia: Links between nostalgia and food consumption. [References].	2014	Vignolles, AlexandraPichon, Paul-Emmanuel	Qualitative Market Research: An International Journal	17	3	225-238	http://dx.doi.org/10.1108/QMR-06-2012-0027
	Adult and child use of love, like, don't like and hate during family mealtimes. Subjective category assessments as food preference talk. [References].	2014	Wiggins, Sally	Appetite	80		7-15	http://dx.doi.org/10.1016/j.appet.2014.04.024
	Advances in the neurobiological bases for food 'liking' versus 'wanting'. [References].	2014	Castro, D. CBerridge, K. C	Physiology & Behavior	136		22-30	http://dx.doi.org/10.1016/j.physbeh.2014.05.022
	Affective and cognitive mediators of the impact of cigarette warning labels. [References].	2014	Emery, Lydia FRomer, DanielSheerin, Kaitlin MJamieson, Kathleen HallPeters, Ellen	Nicotine & Tobacco Research	16	3	263-269	http://dx.doi.org/10.1093/ntr/ntt124
	Aiming for the stomach and hitting the heart: Dissociable triggers and sources for disgust reactions. [References].	2014	Shenhav, AmitaiMendes, Wendy Berry	Emotion	14	2	301-309	http://dx.doi.org/10.1037/a0034644
	Alternative experimental design paradigms in choice experiments and their effects on consumer demand estimates for beef from endangered local cattle breeds: An empirical test. [References].	2014	Dominguez-Torreiro, Marcos	Food Quality and Preference	35		15-23	http://dx.doi.org/10.1016/j.foodqual.2014.01.006
	An alternative way to uncover drivers of coffee liking: Preference mapping based on consumers' preference ranking and open comments. [References].	2014	Varela, PaulaBeltran, JulianFiszman, Susana	Food Quality and Preference	32	Part B	152-159	http://dx.doi.org/10.1016/j.foodqual.2013.03.004
	Animal welfare science: Recent publication trends and future research priorities. [References].	2014	Walker, MichaelDiez-Leon, MariaMason, Georgia	International Journal of Comparative Psychology	27	1	80-100
	Anticipation of a psychosocial stressor differentially influences ghrelin, cortisol and food intake among emotional and non-emotional eaters. [References].	2014	Raspopow, KateAbizaid, AlfonsoMatheson, KimberlyAnisman, Hymie	Appetite	74		35-43	http://dx.doi.org/10.1016/j.appet.2013.11.018
	Are livable elements also restorative? [References].	2014	Abdulkarim, DinaNasar, Jack L	Journal of Environmental Psychology	38		29-38	http://dx.doi.org/10.1016/j.jenvp.2013.12.003
	Associations between family food behaviors, maternal depression, and child weight among low-income children. [References].	2014	McCurdy, KarenGorman, Kathleen SKisler, TiffaniMetallinos-Katsaras, Elizabeth	Appetite	79		97-105	http://dx.doi.org/10.1016/j.appet.2014.04.015
	Background music genre can modulate flavor pleasantness and overall impression of food stimuli. [References].	2014	Fiegel, AlexandraMeullenet, Jean-FrancoisHarrington, Robert JHumble, RachelSeo, Han-Seok	Appetite	76		144-152	http://dx.doi.org/10.1016/j.appet.2014.01.079
	Better moods for better eating?: How mood influences food choice. [References].	2014	Gardner, Meryl PWansink, BrianKim, JunyongPark, Se-Bum	Journal of Consumer Psychology	24	3	320-335	http://dx.doi.org/10.1016/j.jcps.2014.01.002
	Better quality of mother-child interaction at 4 years of age decreases emotional overeating in IUGR girls. [References].	2014	Escobar, R. SO'Donnell, K. AColalillo, SPawlby, SSteiner, MMeaney, M. JLevitan, R. DSilveira, P. P	Appetite	81		337-342	http://dx.doi.org/10.1016/j.appet.2014.06.107
	Both a higher number of sips and a longer oral transit time reduce ad libitum intake. [References].	2014	Bolhuis, Dieuwerke PLakemond, Catriona M. Mde Wijk, Rene ALuning, Pieternel Ade Graaf, Cees	Food Quality and Preference	32	Pt C	234-240	http://dx.doi.org/10.1016/j.foodqual.2013.10.001
	Branding and a child's brain: An fMRI study of neural responses to logos. [References].	2014	Bruce, Amanda SBruce, Jared MBlack, William RLepping, Rebecca JHenry, Janice MCherry, Joseph Bradley CMartin, Laura EPapa, Vlad BDavis, Ann MBrooks, William MSavage, Cary R	Social Cognitive and Affective Neuroscience	9	1	118-122	http://dx.doi.org/10.1093/scan/nss109
	Changes in taste perception and eating behavior after bariatric surgery-induced weight loss in women. [References].	2014	Pepino, Marta YaninaBradley, DavidEagon, J. ChristopherSullivan, ShelbyAbumrad, Nada AKlein, Samuel	Obesity	22	5	E13-E20	http://dx.doi.org/10.1002/oby.20649
	Changing how I feel about the food: Experimentally manipulated affective associations with fruits change fruit choice behaviors. [References].	2014	Walsh, Erin MKiviniemi, Marc T	Journal of Behavioral Medicine	37	2	322-331	http://dx.doi.org/10.1007/s10865-012-9490-5
	Changing value through cued approach: An automatic mechanism of behavior change. [References].	2014	Schonberg, TomBakkour, AkramHover, Ashleigh MMumford, Jeanette ANagar, LakshyaPerez, JacobPoldrack, Russell A	Nature Neuroscience	17	4	625-630	http://dx.doi.org/10.1038/nn.3673
	Chaos in the kitchen: A hands-on demonstration. [References].	2014	Roe-Dale, Rachel	PRIMUS: Problems, Resources, and Issues in Mathematics Undergraduate Studies	24	4	347-353	http://dx.doi.org/10.1080/10511970.2014.880861
	Chewing after stress: Psychosocial stress influences chewing frequency, chewing efficacy, and appetite. [References].	2014	Petrowski, KatjaWintermann, Gloria-BeatriceJoraschky, PeterPasler, Sebastian	Psychoneuroendocrinology	48		64-76	http://dx.doi.org/10.1016/j.psyneuen.2014.06.008
	Children, hunger, and poverty. [References].	2014	Raphel, Sally	Journal of Child and Adolescent Psychiatric Nursing	27	1	45-47	http://dx.doi.org/10.1111/jcap.12062
	Children's and adults' understanding of the impact of nutrition on biological and psychological processes. [References].	2014	Raman, Lakshmi	British Journal of Developmental Psychology	32	1	78-93	http://dx.doi.org/10.1111/bjdp.12024
	Chocolate cake. Guilt or celebration? Associations with healthy eating attitudes, perceived behavioural control, intentions and weight-loss. [References].	2014	Kuijer, Roeline GBoyce, Jessica A	Appetite	74		48-54	http://dx.doi.org/10.1016/j.appet.2013.11.013
	Clinical pharmacology research strategy for dissolvable tobacco products. [References].	2014	Mishina, Elena VHoffman, Allison C	Nicotine & Tobacco Research	16	3	253-262	http://dx.doi.org/10.1093/ntr/ntt182
	Colour, pleasantness, and consumption behaviour within a meal. [References].	2014	Piqueras-Fiszman, BetinaSpence, Charles	Appetite	75		165-172	http://dx.doi.org/10.1016/j.appet.2014.01.004
	Concrete images of the sugar content in sugar-sweetened beverages reduces attraction to and selection of these beverages. [References].	2014	Adams, John MiltonHart, WilliamGilmer, LaurenLloyd-Richardson, Elizabeth EBurton, K. Alex	Appetite	83		10-18	http://dx.doi.org/10.1016/j.appet.2014.07.027
	Conditioned place preferences in humans using virtual reality. [References].	2014	Astur, Robert SCarew, Andrew WDeaton, Bonnie E	Behavioural Brain Research	267		173-177	http://dx.doi.org/10.1016/j.bbr.2014.03.018
	Consumer fears and familiarity of processed food. The value of information provided by the FTNS. [References].	2014	Verneau, FabioCaracciolo, FrancescoCoppola, AdeleLombardi, Pasquale	Appetite	73		140-146	http://dx.doi.org/10.1016/j.appet.2013.11.004
	Consumer segments in organic foods market. [References].	2014	Nasir, V. AslihanKarakaya, Fahri	Journal of Consumer Marketing	31	4	263-277	http://dx.doi.org/10.1108/JCM-01-2014-0845
	Consumer sensory perception of cheese depends on context: A study using comment analysis and linear mixed models. [References].	2014	Lahne, JacobTrubek, Amy BPelchat, Marcia L	Food Quality and Preference	32	Pt C	184-197	http://dx.doi.org/10.1016/j.foodqual.2013.10.007
	Consumers' acceptance of recycled water in meat products: The influence of tasting, attitudes and values on hedonic and emotional reactions. [References].	2014	Lease, H. JMacDonald, D. HattonCox, D. N	Food Quality and Preference	37		35-44	http://dx.doi.org/10.1016/j.foodqual.2014.04.002
	Consumers' evaluations of ecological packaging-Rational and emotional approaches. [References].	2014	Koenig-Lewis, NicolePalmer, AdrianDermody, JanineUrbye, Andreas	Journal of Environmental Psychology	37		94-105	http://dx.doi.org/10.1016/j.jenvp.2013.11.009
	Country of origin or EU/non-EU labelling of beef? Comparing structural reliability and validity of discrete choice experiments for measurement of consumer preferences for origin and extrinsic quality cues. [References].	2014	Lagerkvist, Carl JohanBerthelsen, ThomasSundstrom, KristianJohansson, Helena	Food Quality and Preference	34		50-61	http://dx.doi.org/10.1016/j.foodqual.2013.12.009
	Craving, cue reactivity, and stimulus control among early-stage young smokers: Effects of smoking intensity and gender. [References].	2014	Carpenter, Matthew JSaladin, Michael ELaRowe, Steven DMcClure, Erin ASimonian, SusanUpadhyaya, Himanshu PGray, Kevin M	Nicotine & Tobacco Research	16	2	208-215	http://dx.doi.org/10.1093/ntr/ntt147
	Credence and the effect on consumer liking of food-A review. [References].	2014	Fernqvist, FredrikEkelund, Lena	Food Quality and Preference	32	Pt C	340-353	http://dx.doi.org/10.1016/j.foodqual.2013.10.005
	Cross-country comparison of pomegranate juice acceptance in Estonia, Spain, Thailand, and United States. [References].	2014	Koppel, KadriChambers, Edgar IVVazquez-Araujo, LauraTimberg, LoreidaCarbonell-Barrachina, Angel ASuwonsichon, Suntaree	Food Quality and Preference	31		116-123	http://dx.doi.org/10.1016/j.foodqual.2013.03.009
	Depressive symptoms and observed eating in youth. [References].	2014	Mooreville, MiraShomaker, Lauren BReina, Samantha AHannallah, Louise MCohen, L. AdelynCourville, Amber BKozlosky, MerelBrady, Sheila MCondarco, TaniaYanovski, Susan ZTanofsky-Kraff, MarianYanovski, Jack A	Appetite	75		141-149	http://dx.doi.org/10.1016/j.appet.2013.12.024
	Depressive symptoms are associated with excess weight and unhealthier lifestyle behaviors in Urban adolescents. [References].	2014	Castillo, FiorellaFrancis, LoriWylie-Rosett, JudithIsasi, Carmen R	Childhood Obesity	10	5	400-407
	Determining children's perceptions, opinions and attitudes for sliced sandwich breads. [References].	2014	Jervis, M. GJervis, S. MGuthrie, BDrake, M. A	Journal of Sensory Studies	29	5	351-361	http://dx.doi.org/10.1111/joss.12116
	Development of a novel sensory method: Image Measurement of Emotion and Texture (IMET). [References].	2014	Collinsworth, L. ALammert, A. MMartinez, K. PLeidheiser, MGarza, JKeener, MAshman, H	Food Quality and Preference	38		115-125	http://dx.doi.org/10.1016/j.foodqual.2014.04.011
	Dietary zinc is associated with a lower incidence of depression: Findings from two Australian cohorts. [References].	2014	Vashum, Khanrin PhungamlaMcEvoy, MarkMilton, Abul HasnatMcElduff, PatrickHure, AlexisByles, JulieAttia, John	Journal of Affective Disorders	166		249-257	http://dx.doi.org/10.1016/j.jad.2014.05.016
	Do hunger and exposure to food affect scores on a measure of hedonic hunger? An experimental study. [References].	2014	Witt, Ashley ARaggio, Greer AButryn, Meghan LLowe, Michael R	Appetite	74		1-5	http://dx.doi.org/10.1016/j.appet.2013.11.010
	Do prosocial people prefer sweet-tasting foods? An attempted replication of Meier, Moeller, Riemer-Peltz, and Robinson (2012). [References].	2014	Ashton, Michael CPilkington, Alyssa CLee, Kibeom	Journal of Research in Personality	52		42-46	http://dx.doi.org/10.1016/j.jrp.2014.06.006
	Do seats, food vendors, and sculptures improve plaza visitability? [References].	2014	Abdulkarim, DinaNasar, Jack L	Environment and Behavior	46	7	805-825	http://dx.doi.org/10.1177/0013916512475299
	Does liking or wanting determine repeat consumption delay? [References].	2014	Garbinsky, Emily NMorewedge, Carey KShiv, Baba	Appetite	72		59-65	http://dx.doi.org/10.1016/j.appet.2013.09.025
	Drinking and thinking: Alcohol effects on post-event processing in socially anxious individuals. [References].	2014	Battista, Susan RPencer, Alissa HStewart, Sherry H	Cognitive Therapy and Research	38	1	33-42	http://dx.doi.org/10.1007/s10608-013-9574-8
	Drowning your sorrows? Social exclusion and anger effects on alcohol drinking. [References].	2014	Rabinovitz, Sharon	Addiction Research & Theory	22	5	363-370	http://dx.doi.org/10.3109/16066359.2013.857661
	Eat your troubles away: Electrocortical and experiential correlates of food image processing are related to emotional eating style and emotional state. [References].	2014	Blechert, JensGoltsche, Julia EHerbert, Beate MWilhelm, Frank H	Biological Psychology	96		94-101	http://dx.doi.org/10.1016/j.biopsycho.2013.12.007
	Ecological momentary assessment of environmental and personal factors and snack food intake in African American women. [References].	2014	Zenk, Shannon NHoroi, IrinaMcDonald, AshleyCorte, ColleenRiley, BarthOdoms-Young, Angela M	Appetite	83		333-341	http://dx.doi.org/10.1016/j.appet.2014.09.008
	Edible insects acceptance by Belgian consumers: Promising attitude for entomophagy development. [References].	2014	Megido, Rudy CaparrosSablon, LudovicGeuens, MelodieBrostaux, YvesAlabi, TaoficBlecker, ChristopheDrugmand, DidierHaubruge, EricFrancis, Frederic	Journal of Sensory Studies	29	1	14-20	http://dx.doi.org/10.1111/joss.12077
	Editorial.	2014	Le, Sebastien	Food Quality and Preference	32	Part A	1	http://dx.doi.org/10.1016/j.foodqual.2013.09.008
	Effect of familiarity on a cross-cultural acceptance of a sweet ethnic food: A case study with Korean traditional cookie (Yackwa). [References].	2014	Hong, J. HPark, H. SChung, S. JChung, LCha, S. MLe, SKim, K. O	Journal of Sensory Studies	29	2	110-125	http://dx.doi.org/10.1111/joss.12087
	Effect of short-term food restriction on iron metabolism, relative well-being and depression symptoms in healthy women. [References].	2014	Wojciak, Rafal W	Eating and Weight Disorders	19	3	321-327	http://dx.doi.org/10.1007/s40519-013-0091-2
	Effect of sub chronic tryptophan supplementation on stress-induced cortisol and appetite in subjects differing in 5-HTTLPR genotype and trait neuroticism. [References].	2014	Capello, Aimee E.MMarkus, C. Rob	Psychoneuroendocrinology	45		96-107	http://dx.doi.org/10.1016/j.psyneuen.2014.03.005
	Effects of acute treatment with a tryptophan-rich protein hydrolysate on plasma amino acids, mood and emotional functioning in older women. [References].	2014	Gibson, E. LVargas, KHogan, EHolmes, ARogers, P. JWittwer, JKloek, JGoralczyk, RMohajeri, M. H	Psychopharmacology	231	24	4595-4610	http://dx.doi.org/10.1007/s00213-014-3609-z
	Effects of alcohol and energy drink on mood and subjective intoxication: A double-blind, placebo-controlled, crossover study. [References].	2014	Benson, SarahScholey, Andrew	Human Psychopharmacology: Clinical and Experimental	29	4	360-369	http://dx.doi.org/10.1002/hup.2414
	Effects of daily consumption of one or varied peanut flavors on acceptance and intake. [References].	2014	Jones, Joshua BProvost, MarionKeaver, LauraBreen, ClaireLudy, Mary-JonMattes, Richard D	Appetite	82		208-212	http://dx.doi.org/10.1016/j.appet.2014.07.023
	Effects of licensed characters on children's taste and snack preferences in Guatemala, a low/middle income country. [References].	2014	Letona, PChacon, VRoberto, CBarnoya, J	International Journal of Obesity	38	11	1466-1469	http://dx.doi.org/10.1038/ijo.2014.38
	Effects of starting weaning exclusively with vegetables on vegetable intake at the age of 12 and 23 months. [References].	2014	Barends, Coralinede Vries, Jeanne H. MMojet, Josde Graaf, Cees	Appetite	81		193-199	http://dx.doi.org/10.1016/j.appet.2014.06.023
	Emotion responses under evoked consumption contexts: A focus on the consumers' frequency of product consumption and the stability of responses. [References].	2014	Piqueras-Fiszman, BetinaJaeger, Sara R	Food Quality and Preference	35		24-31	http://dx.doi.org/10.1016/j.foodqual.2014.01.007
	Endocannabinoid signaling and food addiction. [References].	2014	D'Addario, CDi Bonaventura, M. V. MicioniPucci, MRomano, AGaetani, SCiccocioppo, RCifani, CMaccarrone, M	Neuroscience and Biobehavioral Reviews	47		203-224	http://dx.doi.org/10.1016/j.neubiorev.2014.08.008
	Enhancing children's vegetable consumption using vegetable-promoting picture books. The impact of interactive shared reading and character-product congruence. [References].	2014	de Droog, Simone MBuijzen, MoniekValkenburg, Patti M	Appetite	73		73-80	http://dx.doi.org/10.1016/j.appet.2013.10.018
	Enhancing consumer liking of low salt tomato soup over repeated exposure by herb and spice seasonings. [References].	2014	Ghawi, Sameer KhalilRowland, IanMethven, Lisa	Appetite	81		20-29	http://dx.doi.org/10.1016/j.appet.2014.05.029
	Errors affect hypothetical intertemporal food choice in women. [References].	2014	Sellitto, Manueladi Pellegrino, Giuseppe	PLoS ONE	9	9
	Exploring killer ads: A terror management account of death in advertisements. [References].	2014	Das, EnnyDuiven, RolienArendsen, JolienVermeulen, Ivar	Psychology & Marketing	31	10	828-842	http://dx.doi.org/10.1002/mar.20737
	Exploring personality preferences in relation to psychological career resources among managerial staff in the Western Cape fast food industry. [References].	2014	Coetzee, MelindeSchreuder, DriesKotze, Chris	Journal of Psychology in Africa	24	4	308-314
	Exploring the impact of food craving and pleasure technologies on aesthetic experience in digital media. [References].	2014	Mansilla, Wendy AnnPerkis, AndrewEbrahimi, Touradj	International Journal of Human-Computer Interaction	30	3	192-205	http://dx.doi.org/10.1080/10447318.2013.846791
	External preference segmentation with additional information on consumers: A case study on apples. [References].	2014	Vigneau, ECharles, MChen, M	Food Quality and Preference	32	Part A	83-92	http://dx.doi.org/10.1016/j.foodqual.2013.05.007
	Farm to elementary school programming increases access to fruits and vegetables and increases their consumption among those with low intake. [References].	2014	Yoder, Andrea B. BontragerLiebhart, Janice LMcCarty, Daniel JMeinen, AmySchoeller, DaleVargas, CamillaLaRowe, Tara	Journal of Nutrition Education and Behavior	46	5	341-349	http://dx.doi.org/10.1016/j.jneb.2014.04.297
	Featured articles in this month's animal behaviour.	2014	Sendova-Franks, AnaScott, Michelle Pellissier	Animal Behaviour	96		iii-iv	http://dx.doi.org/10.1016/j.anbehav.2014.09.001
	Food and wellbeing. Towards a consumer-based approach. [References].	2014	Ares, GastonDe Saldamando, LuisGimenez, AnaDeliza, Rosires	Appetite	74		61-69	http://dx.doi.org/10.1016/j.appet.2013.11.017
	Food choice: The battle between package, taste and consumption situation. [References].	2014	Gutjar, Swetlanade Graaf, CeesPalascha, AikateriniJager, Gerry	Appetite	80		109-113	http://dx.doi.org/10.1016/j.appet.2014.05.006
	Food insecurity and body norms among rural Guatemalan schoolchildren. [References].	2014	Maupin, Jonathan NBrewis, Alexandra	American Anthropologist	116	2	332-337	http://dx.doi.org/10.1111/aman.12098
	Food preference and intake in response to ambient odours in overweight and normal-weight females. [References].	2014	Zoon, Harriet F. AHe, Weide Wijk, Rene Ade Graaf, CeesBoesveldt, Sanne	Physiology & Behavior	133		190-196	http://dx.doi.org/10.1016/j.physbeh.2014.05.026
	Food security and perceived well-being among household heads in Ghana. [References].	2014	Tsai, Ming-ChangSenah, Kodjo A	Applied Research in Quality of Life	9	2	255-272	http://dx.doi.org/10.1007/s11482-013-9223-0
	Genetic and environmental influences on liking and reported intakes of vegetables in Irish children. [References].	2014	Feeney, Emma LO'Brien, Sinead AScannell, Amalia G. MMarkey, AnneGibney, Eileen R	Food Quality and Preference	32	Pt C	253-263	http://dx.doi.org/10.1016/j.foodqual.2013.09.009
	Hamburger hazards and emotions. [References].	2014	Olsen, Nina VeflenRossvoll, ElinLangsrud, SolveigScholderer, Joachim	Appetite	78		95-101	http://dx.doi.org/10.1016/j.appet.2014.03.007
	Hindbrain orexin 1 receptors influence palatable food intake, operant responding for food, and food-conditioned place preference in rats. [References].	2014	Kay, KristenParise, Eric MLilly, NicoleWilliams, Diana L	Psychopharmacology	231	2	419-427	http://dx.doi.org/10.1007/s00213-013-3248-9
	How consumption shapes drive. [References].	2014	Dai, XianchiFishbach, Ayelet	Journal of Consumer Research	41	4	936-952	http://dx.doi.org/10.1086/678302
	How does it make you feel? A new approach to measuring emotions in food product experience. [References].	2014	Spinelli, SaraMasi, CamillaDinnella, CaterinaZoboli, Gian PaoloMonteleone, Erminio	Food Quality and Preference	37		109-122	http://dx.doi.org/10.1016/j.foodqual.2013.11.009
	Hunger, inhibitory control and distress-induced emotional eating. [References].	2014	van Strien, TatjanaOuwens, Machteld AEngel, Carmende Weerth, Carolina	Appetite	79		124-133	http://dx.doi.org/10.1016/j.appet.2014.04.020
	Identifying flavor preference subgroups. Genetic basis and related eating behavior traits. [References].	2014	Tornwall, OutiSilventoinen, KarriHiekkalinna, TeroPerola, MarkusTuorila, HelyKaprio, Jaakko	Appetite	75		1-10	http://dx.doi.org/10.1016/j.appet.2013.11.020
	Impact of a school-based cooking curriculum for fourth-grade students on attitudes and behaviors is influenced by gender and prior cooking experience. [References].	2014	Cunningham-Sabo, LeslieLohse, Barbara	Journal of Nutrition Education and Behavior	46	2	110-120	http://dx.doi.org/10.1016/j.jneb.2013.09.007
	Impartial institutions, pathogen stress and the expanding social network. [References].	2014	Hruschka, DanielEfferson, CharlesJiang, TingFalletta-Cowden, AshlanSigurdsson, SveinnMcNamara, RitaSands, MadelineMunira, ShirajumSlingerland, EdwardHenrich, Joseph	Human Nature	25	4	567-579	http://dx.doi.org/10.1007/s12110-014-9217-0
	Implicit energy loss: Embodied dryness cues influence vitality and depletion. [References].	2014	Shalev, Idit	Journal of Consumer Psychology	24	2	260-270	http://dx.doi.org/10.1016/j.jcps.2013.09.011
	Implicit meaning in 18-month-old toddlers. [References].	2014	Delle Luche, ClaireDurrant, SamanthaFloccia, CarolinePlunkett, Kim	Developmental Science	17	6	948-955	http://dx.doi.org/10.1111/desc.12164
	Impulsive reactions to food-cues predict subsequent food craving. [References].	2014	Meule, AdrianLutz, Annika P.CVogele, ClausKubler, Andrea	Eating Behaviors	15	1	99-105	http://dx.doi.org/10.1016/j.eatbeh.2013.10.023
	Impulsivity and cigarette smoking: Discounting of monetary and consumable outcomes in current and non-smokers. [References].	2014	Friedel, Jonathan EDeHart, William BMadden, Gregory JOdum, Amy L	Psychopharmacology	231	23	4517-4526	http://dx.doi.org/10.1007/s00213-014-3597-z
	Incandescent affect: Turning on the hot emotional system with bright light. [References].	2014	Xu, Alison JingLabroo, Aparna A	Journal of Consumer Psychology	24	2	207-216	http://dx.doi.org/10.1016/j.jcps.2013.12.007
	Individual differences in preference for epistemic versus teleologic strategies of deliberate self-persuasion. [References].	2014	Taylor, Cheryl ALord, Charles GMorin, Amanda LBrady, Sara EYoke, KristinLu, Tong	Psychological Assessment	26	1	177-194	http://dx.doi.org/10.1037/a0035091
	Influence of rational and intuitive thinking styles on food choice: Preliminary evidence from an eye-tracking study with yogurt labels. [References].	2014	Ares, GastonMawad, FrancoGimenez, AnaMaiche, Alejandro	Food Quality and Preference	31		28-37	http://dx.doi.org/10.1016/j.foodqual.2013.07.005
	Influence of sensory and cultural perceptions of white rice, brown rice and beans by Costa Rican adults in their dietary choices. [References].	2014	Monge-Rojas, RafaelMattei, JosiemerFuster, TamaraWillett, WalterCampos, Hannia	Appetite	81		200-208	http://dx.doi.org/10.1016/j.appet.2014.06.028
	Influence of terroir products meaning on consumer's expectations and likings. [References].	2014	Lenglet, Francois	Food Quality and Preference	32	Pt C	264-270	http://dx.doi.org/10.1016/j.foodqual.2013.09.003
	Ingredient-based food fears and avoidance: Antecedents and antidotes. [References].	2014	Wansink, BrianTal, AnerBrumberg, Adam	Food Quality and Preference	38		40-48	http://dx.doi.org/10.1016/j.foodqual.2014.05.015
	Interference of the end: Why recency bias in memory determines when a food is consumed again. [References].	2014	Garbinsky, Emily NMorewedge, Carey KShiv, Baba	Psychological Science	25	7	1466-1474	http://dx.doi.org/10.1177/0956797614534268
	Interpretation, validation and segmentation of preference mapping models. [References].	2014	Endrizzi, IsabellaGasperi, FlaviaRodbotten, MaritNaes, Tormod	Food Quality and Preference	32	Pt C	198-209	http://dx.doi.org/10.1016/j.foodqual.2013.10.002
	Interpreting consumer preferences: Physicohedonic and psychohedonic models yield different information in a coffee-flavored dairy beverage. [References].	2014	Li, BangdeHayes, John EZiegler, Gregory R	Food Quality and Preference	36		27-32	http://dx.doi.org/10.1016/j.foodqual.2014.03.001
	Interpretive front-of-pack nutrition labels. Comparing competing recommendations. [References].	2014	Maubach, NinyaHoek, JanetMather, Damien	Appetite	82		67-77	http://dx.doi.org/10.1016/j.appet.2014.07.006
	Is fat taste ready for primetime? [References].	2014	DiPatrizio, Nicholas V	Physiology & Behavior	136		145-154	http://dx.doi.org/10.1016/j.physbeh.2014.03.002
	Is the easy life always the happiest? Examining the association of convenience and well-being in Taiwan. [References].	2014	Li, Chun-HaoTsai, Ming-Chang	Social Indicators Research	117	3	673-688	http://dx.doi.org/10.1007/s11205-013-0392-x
	Is there a fit in cognitive and sensory evaluation of yogurt? The moderating role of nutrition training. [References].	2014	Hoppert, KarinMai, RobertZahn, SusannSchwarz, Peter E. HHoffmann, StefanRohm, Harald	Food Quality and Preference	31		65-68	http://dx.doi.org/10.1016/j.foodqual.2013.08.001
	It is not just a meal, it is an emotional experience-A segmentation of older persons based on the emotions that they associate with mealtimes. [References].	2014	den Uijl, Louise CJager, Gerryde Graaf, CeesWaddell, JasonKremer, Stefanie	Appetite	83		287-296	http://dx.doi.org/10.1016/j.appet.2014.09.002
	It tastes as good as it looks! The effect of food presentation on liking for the flavor of food. [References].	2014	Zellner, Debra ALoss, Christopher RZearfoss, JonathanRemolina, Sergio	Appetite	77		31-35	http://dx.doi.org/10.1016/j.appet.2014.02.009
	Judging wine quality: Do we need experts, consumers or trained panelists? [References].	2014	Hopfer, HeleneHeymann, Hildegarde	Food Quality and Preference	32	Pt C	221-233	http://dx.doi.org/10.1016/j.foodqual.2013.10.004
	'Just a pinch of salt'. An experimental comparison of the effect of repeated exposure and flavor-flavor learning with salt or spice on vegetable acceptance in toddlers. [References].	2014	Bouhlal, SofiaIssanchou, SylvieChabanet, ClaireNicklaus, Sophie	Appetite	83		209-217	http://dx.doi.org/10.1016/j.appet.2014.07.032
	Just-about-right and ideal scaling provide similar insights into the influence of sensory attributes on liking. [References].	2014	Li, BangdeHayes, John EZiegler, Gregory R	Food Quality and Preference	37		71-78	http://dx.doi.org/10.1016/j.foodqual.2014.04.019
	Lack of evidence that concurrent sensory product characterisation using CATA questions bias hedonic scores. [References].	2014	Jaeger, Sara RAres, Gaston	Food Quality and Preference	35		1-5	http://dx.doi.org/10.1016/j.foodqual.2014.01.001
	Laterality and performance of agility-trained dogs. [References].	2014	Siniscalchi, MarcelloBertino, DanieleQuaranta, Angelo	Laterality: Asymmetries of Body, Brain and Cognition	19	2	219-234	http://dx.doi.org/10.1080/1357650X.2013.794815
	Let's look at leeks! Picture books increase toddlers' willingness to look at, taste and consume unfamiliar vegetables. [References].	2014	Heath, PhilippaHouston-Price, CarmelKennedy, Orla B	Frontiers in Psychology	5			http://dx.doi.org/10.3389/fpsyg.2014.00191
	Liking the odour, liking the food. Toddlers' liking of strongly flavoured foods correlates with liking of their odour. [References].	2014	Wagner, SIssanchou, SChabanet, CLange, CSchaal, BMonnery-Patris, S	Appetite	81		60-66	http://dx.doi.org/10.1016/j.appet.2014.06.002
	Long-term impact of early life events on physiology and behaviour. [References].	2014	Boersma, G. JBale, T. LCasanello, PLara, H. ELucion, A. BSuchecki, DTamashiro, K. L	Journal of Neuroendocrinology	26	9	587-602	http://dx.doi.org/10.1111/jne.12153
	Make a face! Implicit and explicit measurement of facial expressions elicited by orange juices using face reading technology. [References].	2014	Danner, LukasSidorkina, LiudmilaJoechl, MaxDuerrschmid, Klaus	Food Quality and Preference	32	Part B	167-172	http://dx.doi.org/10.1016/j.foodqual.2013.01.004
	Measurement of food reinforcement in preschool children. Associations with food intake, BMI, and reward sensitivity. [References].	2014	Rollins, Brandi YLoken, EricSavage, Jennifer SBirch, Leann L	Appetite	72		21-27	http://dx.doi.org/10.1016/j.appet.2013.09.018
	Memory processes in the development of reduced-salt foods. [References].	2014	Herbert, VanessaBertenshaw, Emma JZandstra, Elizabeth HBrunstrom, Jeffrey M	Appetite	83		125-134	http://dx.doi.org/10.1016/j.appet.2014.08.019
	Men's hunger, food consumption, and preferences for female body types: A replication and extension of Nelson and Morrison's (2005) study. [References].	2014	Gueguen, Nicolas	Social Psychology	45	6	495-497	http://dx.doi.org/10.1027/1864-9335/a000210
	Most domestic dogs (Canis lupus familiaris) prefer food to petting: Population, context, and schedule effects in concurrent choice. [References].	2014	Feuerbacher, Erica NWynne, Clive D. L	Journal of the Experimental Analysis of Behavior	101	3	385-405	http://dx.doi.org/10.1002/jeab.81
	Motives for eating tasty foods associated with binge-eating. Results from a student and a weight-loss seeking population. [References].	2014	Boggiano, M. MBurgess, E. ETuran, BSoleymani, TDaniel, SVinson, L. DLokken, K. LWingo, B. CMorse, A	Appetite	83		160-166	http://dx.doi.org/10.1016/j.appet.2014.08.026
	Name-letters and birthday-numbers: Implicit egotism effects in pricing. [References].	2014	Coulter, Keith SGrewal, Dhruv	Journal of Marketing	78	3	102-120	http://dx.doi.org/10.1509/jm.13.0059
	Neural predictors of giving in to temptation in daily life. [References].	2014	Lopez, Richard BHofmann, WilhelmWagner, Dylan DKelley, William MHeatherton, Todd F	Psychological Science	25	7	1337-1344	http://dx.doi.org/10.1177/0956797614531492
	Neural processing of emotion in multimodal settings. [References].	2014	Klasen, MartinKreifelts, BenjaminChen, Yu-HanSeubert, JaninaMathiak, Klaus	Frontiers in Human Neuroscience	8
	Neural regulatory mechanism of desire for food: Revealed by magnetoencephalography. [References].	2014	Yoshikawa, TakahiroTanaka, MasaakiIshii, AkiraFujimoto, ShigeoWatanabe, Yasuyoshi	Brain Research	1543		120-127	http://dx.doi.org/10.1016/j.brainres.2013.11.005
	Oral fat perception is related with body mass index, preference and consumption of high-fat foods. [References].	2014	Martinez-Ruiz, Nina RLopez-Diaz, Jose AWall-Medrano, AbrahamJimenez-Castro, Jorge AAngulo, Ofelia	Physiology & Behavior	129		36-42	http://dx.doi.org/10.1016/j.physbeh.2014.02.010
	Owner perceptions of companion dog expressions of positive emotional states and the contexts in which they occur. [References].	2014	Buckland, E. LVolk, H. ABurn, C. CAbeyesinghe, S. M	Animal Welfare	23	3	287-296	http://dx.doi.org/10.7120/09627286.23.3.287
	Paired preference data with a no-preference option-statistical tests for comparison with placebo data. [References].	2014	Christensen, Rune Haubo BojesenEnnis, John MEnnis, Daniel MBrockhoff, Per Bruun	Food Quality and Preference	32	Part A	48-55	http://dx.doi.org/10.1016/j.foodqual.2013.06.005
	Paired preference tests with reversed hidden demand characteristics. [References].	2014	Xia, YixunRivera-Quintero, AlondraCalderon, EduardoZhong, FangO'Mahony, Michael	Journal of Sensory Studies	29	2	149-158	http://dx.doi.org/10.1111/joss.12090
	Patterns of sweet liking in sucrose solutions and beverages. [References].	2014	Kim, Ji-YoonPrescott, JohnKim, Kwang-Ok	Food Quality and Preference	36		96-103	http://dx.doi.org/10.1016/j.foodqual.2014.03.009
	Peer and friend influences on children's eating. [References].	2014	Houldcroft, LauraHaycraft, EmmaFarrow, Claire	Social Development	23	1	19-40	http://dx.doi.org/10.1111/sode.12036
	Perceptions and preference for fresh seafood in an Australian context. [References].	2014	McManus, AlexandraHunt, WendyStorey, JessicaMcManus, JenniferHilhorst, Samantha	International Journal of Consumer Studies	38	2	146-152	http://dx.doi.org/10.1111/ijcs.12076
	Perceptions of parental pressure to eat and eating behaviours in preadolescents: The mediating role of anxiety. [References].	2014	Houldcroft, LauraFarrow, ClaireHaycraft, Emma	Appetite	80		61-69	http://dx.doi.org/10.1016/j.appet.2014.05.002
	Pet food panic: Procter and Gamble's use of crisis response advertising (CRA) in recall crisis. [References].	2014	Lancendorfer, Karen M	Corporate Reputation Review	17	2	94-113	http://dx.doi.org/10.1057/crr.2014.2
	Physical activity as a moderator of the association between emotional eating and BMI: Evidence from the Swiss Food Panel. [References].	2014	Dohle, SimoneHartmann, ChristinaKeller, Carmen	Psychology & Health	29	9	1062-1080	http://dx.doi.org/10.1080/08870446.2014.909042
	Please, talk about it! When hotel popularity boosts preferences. [References].	2014	Viglia, GiampaoloFurlan, RobertoLadron-de-Guevara, Antonio	International Journal of Hospitality Management	42		155-164	http://dx.doi.org/10.1016/j.ijhm.2014.07.001
	Polymorphisms in TRPV1 and TAS2Rs associate with sensations from sampled ethanol. [References].	2014	Allen, Alissa LMcGeary, John EHayes, John E	Alcoholism: Clinical and Experimental Research	38	10	2550-2560	http://dx.doi.org/10.1111/acer.12527
	Preference mapping of apple varieties in Europe. [References].	2014	Bonany, JBrugger, CBuehler, ACarbo, JCodarin, SDonati, FEcheverria, GEgger, SGuerra, WHilaire, CHoller, IIglesias, IJesionkowska, KKonopacka, DKruczynska, DMartinelli, APetiot, CSansavini, SStehr, RSchoorl, F	Food Quality and Preference	32	Pt C	317-329	http://dx.doi.org/10.1016/j.foodqual.2013.09.010
	Preschoolers can distinguish between healthy and unhealthy foods: The All 4 Kids Study. [References].	2014	Sigman-Grant, MadeleineByington, Teresa ALindsay, Anne RLu, MinggenMobley, Amy RFitzgerald, NurgulHildebrand, Deana	Journal of Nutrition Education and Behavior	46	2	121-127	http://dx.doi.org/10.1016/j.jneb.2013.09.012
	Profiling motives behind hedonic eating. Preliminary validation of the Palatable Eating Motives Scale. [References].	2014	Burgess, E. ETuran, BLokken, K. LMorse, ABoggiano, M. M	Appetite	72		66-72	http://dx.doi.org/10.1016/j.appet.2013.09.016
	Proximity of foods in a competitive food environment influences consumption of a low calorie and a high calorie food. [References].	2014	Privitera, Gregory JZuraikat, Faris M	Appetite	76		175-179	http://dx.doi.org/10.1016/j.appet.2014.02.004
	Psychobiological examination of liking and wanting for fat and sweet taste in trait binge eating females. [References].	2014	Dalton, MichelleFinlayson, Graham	Physiology & Behavior	136		128-134	http://dx.doi.org/10.1016/j.physbeh.2014.03.019
	Questionnaire and laboratory measures of eating behavior. Associations with energy intake and BMI in a community sample of working adults. [References].	2014	French, Simone AMitchell, Nathan RFinlayson, GrahamBlundell, John EJeffery, Robert W	Appetite	72		50-58	http://dx.doi.org/10.1016/j.appet.2013.09.020
	Quinine sensitivity influences the acceptance of sea-buckthorn and grapefruit juices in 9- to 11-year-old children. [References].	2014	Hartvig, DitteHausner, HeleneWendin, KarinBredie, Wender L. P	Appetite	74		70-78	http://dx.doi.org/10.1016/j.appet.2013.11.015
	Relationships between expected, online and remembered enjoyment for food products. [References].	2014	Robinson, Eric	Appetite	74		55-60	http://dx.doi.org/10.1016/j.appet.2013.11.012
	Relationships between housing and food insecurity, frequent mental distress, and insufficient sleep among adults in 12 US states, 2009. [References].	2014	Liu, YongNjai, Rashid SGreenlund, Kurt JChapman, Daniel PCroft, Janet B	Preventing Chronic Disease: Public Health Research, Practice, and Policy	11			http://dx.doi.org/10.5888/pcd11.130334
	Relative importance of cues underlying spanish consumers' beef choice and segmentation, and consumer liking of beef enriched with n-3 and CLA fatty acids. [References].	2014	Realini, C. EKallas, ZPerez-Juan, MGomez, IOlleta, J. LBeriain, M. JAlberti, PSanudo, C	Food Quality and Preference	33		74-85	http://dx.doi.org/10.1016/j.foodqual.2013.11.007
	Responses to religious norm defection: The case of Hui Chinese Muslims not following the halal diet. [References].	2014	Wu, YingYang, YiyinChiu, Chi-yue	International Journal of Intercultural Relations	39		1-8	http://dx.doi.org/10.1016/j.ijintrel.2013.08.008
	Review of Cleaning up: How hospital outsourcing is hurting workers and endangering patients.	2014	Litwin, Adam Seth	Work and Occupations	41	4	518-520	http://dx.doi.org/10.1177/0730888414535352
	Satiation from sensory simulation: Evaluating foods decreases enjoyment of similar foods. [References].	2014	Larson, Jeffrey SRedden, Joseph PElder, Ryan S	Journal of Consumer Psychology	24	2	188-194	http://dx.doi.org/10.1016/j.jcps.2013.09.001
	Scents boost preference for novel fruits. [References].	2014	Yamada, YukiSasaki, KyoshiroKunieda, SatomiWada, Yuji	Appetite	81		102-107	http://dx.doi.org/10.1016/j.appet.2014.06.006
	School factors as barriers to and facilitators of a preventive intervention for pediatric type 2 diabetes. [References].	2014	Hall, William JSchneider, MargaretThompson, DeborahVolpe, Stella LSteckler, AllanHall, John MFisher, M. Randall	Translational Behavioral Medicine	4	2	131-140	http://dx.doi.org/10.1007/s13142-013-0226-z
	School-based intervention with children. Peer-modeling, reward and repeated exposure reduce food neophobia and increase liking of fruits and vegetables. [References].	2014	Laureati, MonicaBergamaschi, ValentinaPagliarini, Ella	Appetite	83		26-32	http://dx.doi.org/10.1016/j.appet.2014.07.031
	Selecting food. The contribution of memory, liking, and action. [References].	2014	Parma, ValentinaCastiello, UmbertoKoster, Egon PeterMojet, Jos	Appetite	76		186-196	http://dx.doi.org/10.1016/j.appet.2014.02.003
	Sensory-specific satiation with a pinched nose and eyes closed: Testing the sensory modality specificity of satiation. [References].	2014	Havermans, Remco CMallach, Anna-Theresa	Chemical Senses	39	2	177-182	http://dx.doi.org/10.1093/chemse/bjt071
	Short term aerobic exercise alters the reinforcing value of food in inactive adults. [References].	2014	Panek, Leah MJones, Kelly RTemple, Jennifer L	Appetite	81		320-329	http://dx.doi.org/10.1016/j.appet.2014.06.102
	SMEs' preference for innovation networks: A choice experimental approach. [References].	2014	Lefebvre, Virginie MarieRaggi, MeriViaggi, DavideSia-Ljungstrom, ClarissaMinarelli, FrancescaKuhne, BiankaGellynck, Xavier	Creativity and Innovation Management	23	4	415-435	http://dx.doi.org/10.1111/caim.12090
	Sodium chloride suppresses vegetable bitterness only when plain vegetables are perceived as highly bitter. [References].	2014	Wilkie, Lynn MPhillips, Elizabeth D. CapaldiWadhera, Devina	Chemosensory Perception	7	1	10-22	http://dx.doi.org/10.1007/s12078-013-9159-7
	Speech in action: Degree of hand preference for grasping predicts speech articulation competence in children. [References].	2014	Gonzalez, Claudia L. RLi, FangfangMills, Kelly JRosen, NicoleGibb, Robbin L	Frontiers in Psychology	5
	Startling sweet temptations: Hedonic chocolate deprivation modulates experience, eating behavior, and eyeblink startle. [References].	2014	Blechert, JensNaumann, EvaSchmitz, JulianHerbert, Beate MTuschen-Caffier, Brunna	PLoS ONE	9	1
	Stimulus collative properties and consumers' flavor preferences. [References].	2014	Giacalone, DavideDuerlund, MetteBoegh-Petersen, JannieBredie, Wender L. PFrost, Michael Bom	Appetite	77		20-30	http://dx.doi.org/10.1016/j.appet.2014.02.007
	Stress and reward: Long term cortisol exposure predicts the strength of sexual preference. [References].	2014	Chumbley, J. RHulme, OKochli, HRussell, EVan Uum, SPizzagalli, D. AFehr, E	Physiology & Behavior	131		33-40	http://dx.doi.org/10.1016/j.physbeh.2014.04.013
	Structured sorting using pictures as a way to study nutritional and hedonic perception in children. [References].	2014	Varela, PaulaSalvador, Ana	Food Quality and Preference	37		27-34	http://dx.doi.org/10.1016/j.foodqual.2014.04.009
	Subjective state, blood pressure, and behavioral control changes produced by an "energy shot" [References].	2014	Marczinski, Cecile AStamates, Amy LOssege, JulianneMaloney, Sarah FBardgett, Mark EBrown, Clifford J	Journal of Caffeine Research	4	2	57-63	http://dx.doi.org/10.1089/jcr.2014.0005
	Supplementing chicken broth with monosodium glutamate reduces energy intake from high fat and sweet snacks in middle-aged healthy women. [References].	2014	Imada, ToshifumiHao, Susan ShuzhenTorii, KunioKimura, Eiichiro	Appetite	79		158-165	http://dx.doi.org/10.1016/j.appet.2014.04.011
	Suppressive responses by visual food cues in postprandial activities of insular cortex as revealed by magnetoencephalography. [References].	2014	Yoshikawa, TakahiroTanaka, MasaakiIshii, AkiraWatanabe, Yasuyoshi	Brain Research	1568		31-41	http://dx.doi.org/10.1016/j.brainres.2014.04.021
	Temporal dominance of emotions: Measuring dynamics of food-related emotions during consumption. [References].	2014	Jager, GerrySchlich, PascalTijssen, IreneYao, JialiVisalli, Michelde Graaf, CeesStieger, Markus	Food Quality and Preference	37		87-99	http://dx.doi.org/10.1016/j.foodqual.2014.04.010
	The acuity of vice: Attitude ambivalence improves visual sensitivity to increasing portion sizes. [References].	2014	Cornil, YannOrdabayeva, NailyaKaiser, UlrikeWeber, BerndChandon, Pierre	Journal of Consumer Psychology	24	2	177-187	http://dx.doi.org/10.1016/j.jcps.2013.09.007
	The association of mavenism and pleasure with food involvement in older adults. [References].	2014	Somers, JuliaWorsley, AnthonyMcNaughton, Sarah A	The International Journal of Behavioral Nutrition and Physical Activity	11
	The benefits of pain. [References].	2014	Leknes, SiriBastian, Brock	Review of Philosophy and Psychology	5	1	57-70	http://dx.doi.org/10.1007/s13164-014-0178-3
	The consumer's perception of artificial food additives: Influences on acceptance, risk and benefit perceptions. [References].	2014	Bearth, AngelaCousin, Marie-EveSiegrist, Michael	Food Quality and Preference	38		14-23	http://dx.doi.org/10.1016/j.foodqual.2014.05.008
	The effect of an analytical appreciation of colas on consumer beverage choice. [References].	2014	Yamada, AyumiFukuda, HaruakiSamejima, KazuyukiKiyokawa, SachikoUeda, KazuhiroNoba, ShigekuniWanikawa, Akira	Food Quality and Preference	34		1-4	http://dx.doi.org/10.1016/j.foodqual.2013.11.008
	The effects of extended bedtimes on sleep duration and food desire in overweight young adults: A home-based intervention. [References].	2014	Tasali, EsraChapotot, FlorianWroblewski, KristenSchoeller, Dale	Appetite	80		220-224	http://dx.doi.org/10.1016/j.appet.2014.05.021
	The efficacy of using photographs to represent attributes of sliced sandwich bread in an adaptive choice-based conjoint. [References].	2014	Jervis, S.MJervis, M.GGuthrie, BDrake, M.A	Journal of Sensory Studies	29	1	64-73	http://dx.doi.org/10.1111/joss.12082
	The impact of evoked consumption contexts and appropriateness on emotion responses. [References].	2014	Piqueras-Fiszman, BetinaJaeger, Sara R	Food Quality and Preference	32	Pt C	277-288	http://dx.doi.org/10.1016/j.foodqual.2013.09.002
	The impact of sugar and fat reduction on perception and liking of biscuits. [References].	2014	Biguzzi, CoralieSchlich, PascalLange, Christine	Food Quality and Preference	35		41-47	http://dx.doi.org/10.1016/j.foodqual.2014.02.001
	The impact of the means of context evocation on consumers' emotion associations towards eating occasions. [References].	2014	Piqueras-Fiszman, BetinaJaeger, Sara R	Food Quality and Preference	37		61-70	http://dx.doi.org/10.1016/j.foodqual.2014.04.017
	The influence of caffeine on the Sensory Organization Test. [References].	2014	McNerney, Kathleen MCoad, Mary LouBurkard, Robert F	Journal of the American Academy of Audiology	25	6	521-528	http://dx.doi.org/10.3766/jaaa.25.6.2
	The influence of fish oil on neurological development and function. [References].	2014	Abu-Ouf, Noran MJan, Mohammed M	The Canadian Journal of Neurological Sciences / Le Journal Canadien Des Sciences Neurologiques	41	1	13-18	http://dx.doi.org/10.1017/S031716710001619X
	The influence of herbs and spices on overall liking of reduced fat food. [References].	2014	Peters, John CPolsky, SaritStark, RebeccaZhaoxing, PanHill, James O	Appetite	79		183-188	http://dx.doi.org/10.1016/j.appet.2014.04.019
	The influence of oral phenotypic markers and fat perception on fat intake during a breakfast buffet and in a 4-day food record. [References].	2014	Nachtsheim, ReneSchlich, Elmar	Food Quality and Preference	32	Pt C	173-183	http://dx.doi.org/10.1016/j.foodqual.2013.10.009
	'The land is now not fertile': Social landscapes of hunger in south-eastern coastal Tanzania. [References].	2014	Kinshella, Mai-Lei Woo	Anthropology & Medicine	21	3	290-301	http://dx.doi.org/10.1080/13648470.2014.918931
	The moderating role of negative urgency on the associations between affect, dietary restraint, and calorie intake: An experimental study. [References].	2014	Emery, Rebecca LKing, Kevin MLevine, Michele D	Personality and Individual Differences	59		38-43	http://dx.doi.org/10.1016/j.paid.2013.10.029
	The myth of comfort food. [References].	2014	Wagner, Heather ScherschelAhlstrom, BrittRedden, Joseph PVickers, ZataMann, Traci	Health Psychology	33	12	1552-1557	http://dx.doi.org/10.1037/hea0000068
	The natural preference in people's appraisal of light. [References].	2014	Haans, Antal	Journal of Environmental Psychology	39		51-61	http://dx.doi.org/10.1016/j.jenvp.2014.04.001
	The psychology of eating animals. [References].	2014	Loughnan, SteveBastian, BrockHaslam, Nick	Current Directions in Psychological Science	23	2	104-108	http://dx.doi.org/10.1177/0963721414525781
	The psychology of eating from the point of view of experimental, social, and applied psychology. [References].	2014	Sakai, Nobuyuki	Psychology in Russia: State of the Art	7	1	14-22	http://dx.doi.org/10.11621/pir.2014.0102
	The rejection of science frames in the news coverage of the golden rice experiment in Hunan, China. [References].	2014	Yang, JinjieXu, KaibinRodriguez, Lulu	Health, Risk & Society	16	4	339-354	http://dx.doi.org/10.1080/13698575.2014.923092
	The representation of oral fat texture in the human somatosensory cortex. [References].	2014	Grabenhorst, FabianRolls, Edmund T	Human Brain Mapping	35	6	2521-2530	http://dx.doi.org/10.1002/hbm.22346
	The role of emotional eating and stress in the influence of short sleep on food consumption. [References].	2014	Dweck, Julia SJenkins, Steve MNolan, Laurence J	Appetite	72		106-113	http://dx.doi.org/10.1016/j.appet.2013.10.001
	The role of the media in construction and presentation of food risks. [References].	2014	Henderson, JulieWilson, AnnabelleMeyer, Samantha BCoveney, JohnCalnan, MichaelMcCullum, DeanLloyd, SueWard, Paul R	Health, Risk & Society	16	7-8	615-630	http://dx.doi.org/10.1080/13698575.2014.966806
	The self-regulatory function of anticipated pride and guilt in a sustainable and healthy consumption context. [References].	2014	Onwezen, Marleen CBartels, JosAntonides, Gerrit	European Journal of Social Psychology	44	1	53-68	http://dx.doi.org/10.1002/ejsp.1991
	The shaping healthy choices program: Design and implementation methodologies for a multicomponent, school-based nutrition education intervention. [References].	2014	Scherr, Rachel ELinnell, Jessica DSmith, Martin HBriggs, MarilynBergman, JacquelineBrian, Kelley MDharmar, MadanFeenstra, GailHillhouse, CarolKeen, Carl LNguyen, Lori MNicholson, YvonneOntai, LennaSchaefer, Sara ESpezzano, TheresaSteinberg, Francene MSutter, CarolynWright, Janel EYoung, Heather MZidenberg-Cherr, Sheri	Journal of Nutrition Education and Behavior	46	6	e13-e21	http://dx.doi.org/10.1016/j.jneb.2014.08.010
	The ventral pallidum and orbitofrontal cortex support food pleasantness inferences. [References].	2014	Simmons, W. KyleRapuano, Kristina MIngeholm, John EAvery, JasonKallman, SethHall, Kevin DMartin, Alex	Brain Structure & Function	219	2	473-483	http://dx.doi.org/10.1007/s00429-013-0511-0
	Thinking before sinning: Reasoning processes in hedonic consumption. [References].	2014	Huberts, Jessie de WittEvers, Catharinede Ridder, Denise	Frontiers in Psychology	5
	Too impatient to smell the roses: Exposure to fast food impedes happiness. [References].	2014	House, JulianDeVoe, Sanford EZhong, Chen-Bo	Social Psychological and Personality Science	5	5	534-541	http://dx.doi.org/10.1177/1948550613511498
	Unpacking fun food and children's leisure: Mothers' perspectives on preparing lunchboxes. [References].	2014	Harman, VickiCappellini, Benedetta	Young Consumers	15	4	312-322	http://dx.doi.org/10.1108/YC-11-2013-00410
	Using participant hedonic ratings of food images to construct data driven food groupings. [References].	2014	Johnson, Susan LBoles, Richard EBurger, Kyle S	Appetite	79		189-196	http://dx.doi.org/10.1016/j.appet.2014.04.021
	Waiting by mistake: Symbolic representation of rewards modulates intertemporal choice in capuchin monkeys, preschool children and adult humans. [References].	2014	Addessi, ElsaBellagamba, FrancescaDelfino, AlexiaDe Petrillo, FrancescaFocaroli, ValentinaMacchitella, LuigiMaggiorelli, ValentinaPace, BeatricePecora, GiuliaRossi, SabrinaSbaffi, AgneseTasselli, Maria IsabellaPaglieri, Fabio	Cognition	130	3	428-441	http://dx.doi.org/10.1016/j.cognition.2013.11.019
	Watching television while eating increases energy intake. Examining the mechanisms in female participants. [References].	2014	Braude, LucyStevenson, Richard J	Appetite	76		9-16	http://dx.doi.org/10.1016/j.appet.2014.01.005
	Welfare costs of inflation: Evidence from China. [References].	2014	Chen, YongweiLi, TaoShi, YupengZhou, Yilun	Social Indicators Research	119	3	1195-1218	http://dx.doi.org/10.1007/s11205-013-0553-y
	What do we learn from comparing hedonic scores and willingness-to-pay data? [References].	2014	Ginon, ECombris, PLoheac, YEnderli, GIssanchou, S	Food Quality and Preference	33		54-63	http://dx.doi.org/10.1016/j.foodqual.2013.11.003
	Why the bride wears white: Grounding gender with brightness. [References].	2014	Semin, Gun RPalma, Tomas A	Journal of Consumer Psychology	24	2	217-225	http://dx.doi.org/10.1016/j.jcps.2013.09.003
	Working for food you don't desire. Cues interfere with goal-directed food-seeking. [References].	2014	Watson, PWiers, R. WHommel, Bde Wit, S	Appetite	79		139-148	http://dx.doi.org/10.1016/j.appet.2014.04.005
	Working memory and reward association learning impairments in obesity. [References].	2014	Coppin, GeraldineNolan-Poupart, SarahJones-Gotman, MarilynSmall, Dana M	Neuropsychologia	65		146-155	http://dx.doi.org/10.1016/j.neuropsychologia.2014.10.004
	"Eating dogfood: Examining the relative roles of reason and emotion": Erratum.	2013	Schulze, WilliamMaertens, AnnemieWansink, Brian	Journal of Economic Behavior & Organization	96		135	http://dx.doi.org/10.1016/j.jebo.2013.10.001
	"Hope is the engine of life"; "Hope dies with the person": Analysis of meaning making in FAO-supported North Caucasus communities using the "Sense and Sensibilities of Coherence" (SSOC) methodology. [References].	2013	Parker, JohnTiberi, Laura JaneAkhilgova, JanettaToirov, FarrukhAlmedom, Astier M	Journal of Loss and Trauma	18	2	140-151	http://dx.doi.org/10.1080/15325024.2012.684578
	"If it tastes good, I'm drinking it": Qualitative study of beverage consumption among college students. [References].	2013	Block, Jason PGillman, Matthew WLinakis, Stephanie KGoldman, Roberta E	Journal of Adolescent Health	52	6	702-706	http://dx.doi.org/10.1016/j.jadohealth.2012.11.017
	"Queasy does it": False alcohol beliefs and memories may lead to diminished alcohol preferences. [References].	2013	Clifasefi, Seema LBernstein, Daniel MMantonakis, AntoniaLoftus, Elizabeth F	Acta Psychologica	143	1	14-19	http://dx.doi.org/10.1016/j.actpsy.2013.01.017
	"We will work for you"-Social influence may suppress individual food preferences in a communicative situation in dogs. [References].	2013	PongraczOo, PeterHegedus, DorottyaSanjurjo, BeatrizKovari, AdriennMiklosi, Adam	Learning and Motivation	44	4	270-281	http://dx.doi.org/10.1016/j.lmot.2013.04.004
	A comparison study of travel expenditure and consumption choices between first-time and repeat visitors. [References].	2013	Chang, Kuo-LiangChen, Chiang-MingMeyer, Timothy J	Tourism Management	35		275-277	http://dx.doi.org/10.1016/j.tourman.2012.06.006
	A cross-cultural study of wine consumers with respect to health benefits of wine. [References].	2013	Yoo, Yung JSaliba, Anthony JMacDonald, Jasmine BPrenzler, Paul DRyan, Danielle	Food Quality and Preference	28	2	531-538	http://dx.doi.org/10.1016/j.foodqual.2013.01.001
	A preliminary study investigating consumer preference for cheese and beer pairings. [References].	2013	Donadini, GianlucaFumi, Maria DariaLambri, Milena	Food Quality and Preference	30	2	217-228	http://dx.doi.org/10.1016/j.foodqual.2013.05.012
	A process evaluation of student participation in a whole school food programme. [References].	2013	Orme, JudyJones, MatthewSalmon, DebraWeitkamp, EmmaKimberlee, Richard	Health Education	113	3	168-182	http://dx.doi.org/10.1108/09654281311309819
	A salty-congruent odor enhances saltiness: Functional magnetic resonance imaging study. [References].	2013	Seo, Han-SeokIannilli, EmiliaHummel, CorneliaOkazaki, YoshiroBuschhuter, DorotheeGerber, JohannesKrammer, Gerhard Evan Lengerich, BernhardHummel, Thomas	Human Brain Mapping	34	1	62-76	http://dx.doi.org/10.1002/hbm.21414
	A social discount rate for Turkey. [References].	2013	Halicioglu, FerdaKaratas, Cevat	Quality & Quantity: International Journal of Methodology	47	2	1085-1091	http://dx.doi.org/10.1007/s11135-011-9585-z
	A 'superstorm': When moral panic and new risk discourses converge in the media. [References].	2013	Howarth, Anita	Health, Risk & Society	15	8	681-698	http://dx.doi.org/10.1080/13698575.2013.851180
	Accuracy and awareness of perception: Related, yet distinct (commentary on Herbert et al., 2012). [References].	2013	Ceunen, ErikVan Diest, IlseVlaeyen, Johan W.S	Biological Psychology	92	2	426-427	http://dx.doi.org/10.1016/j.biopsycho.2012.09.012
	Activating health goals reduces (increases) hedonic evaluation of food brands for people who harbor highly positive (negative) affect toward them. [References].	2013	Connell, Paul MMayor, Lauren F	Appetite	65		159-164	http://dx.doi.org/10.1016/j.appet.2013.02.014
	Acute and chronic effects of gum chewing on food reinforcement and energy intake. [References].	2013	Swoboda, ChristineTemple, Jennifer L	Eating Behaviors	14	2	149-156	http://dx.doi.org/10.1016/j.eatbeh.2013.01.011
	Affective information influences affective evaluation but not affective expectation. [References].	2013	Awazu, Shunji	Psychologia: An International Journal of Psychological Sciences	56	4	237-245	http://dx.doi.org/10.2117/psysoc.2013.237
	Affective semantic space of scents. Towards a universal scale to measure self-reported odor-related feelings. [References].	2013	Ferdenzi, CamilleDelplanque, SylvainBarbosa, PlinioCourt, KimberlyGuinard, Jean-XavierGuo, TaomeiRoberts, S. CraigSchirmer, AnnettPorcherot, ChristelleCayeux, IsabelleSander, DavidGrandjean, Didier	Food Quality and Preference	30	2	128-138	http://dx.doi.org/10.1016/j.foodqual.2013.04.010
	Allured or alarmed: Counteractive control responses to food temptations in the brain. [References].	2013	Smeets, Paul A. MKroese, Floor MEvers, Catharinede Ridder, Denise T. D	Behavioural Brain Research	248		41-45	http://dx.doi.org/10.1016/j.bbr.2013.03.041
	An approach to measuring adolescents' perception of complexity for pictures of fruit and vegetable mixes. [References].	2013	Mielby, Line HollerJensen, SidselEdelenbos, MereteThybo, Anette Kistrup	Journal of Sensory Studies	28	1	66-75	http://dx.doi.org/10.1111/joss.12024
	Antecedents of food neophobia and its association with eating behavior and food choices. [References].	2013	Siegrist, MichaelHartmann, ChristinaKeller, Carmen	Food Quality and Preference	30	2	293-298	http://dx.doi.org/10.1016/j.foodqual.2013.06.013
	Are meat substitutes liked better over time? A repeated in-home use test with meat substitutes or meat in meals. [References].	2013	Hoek, Annet CElzerman, Johanna EHageman, RianneKok, Frans JLuning, Pieternel Ade Graaf, Cees	Food Quality and Preference	28	1	253-263	http://dx.doi.org/10.1016/j.foodqual.2012.07.002
	Best lighting for naturalness and preference. [References].	2013	Masuda, OsamuNascimento, Sergio M. C	Journal of Vision	13	7		http://dx.doi.org/10.1167/13.7.4
	Body dissatisfaction from adolescence to young adulthood: Findings from a 10-year longitudinal study. [References].	2013	Bucchianeri, Michaela MArikian, Aimee JHannan, Peter JEisenberg, Marla ENeumark-Sztainer, Dianne	Body Image	10	1	1-7	http://dx.doi.org/10.1016/j.bodyim.2012.09.001
	Brand categorization and hedonic transfer: Negative evaluations of a beverage transfer to a novel beverage from the same brand. [References].	2013	Onuma, TakuyaFuchimoto, JunSakai, Nobuyuki	Tohoku Psychologica Folia	72		46-62
	Breakfast consumption and exercise interact to affect cognitive performance and mood later in the day. A randomized controlled trial. [References].	2013	Veasey, R. CGonzalez, J. TKennedy, D. OHaskell, C. FStevenson, E. J	Appetite	68		38-44	http://dx.doi.org/10.1016/j.appet.2013.04.011
	Caffeine increases liking and consumption of novel-flavored yogurt. [References].	2013	Panek, Leah MSwoboda, ChristineBendlin, AshleyTemple, Jennifer L	Psychopharmacology	227	3	425-436	http://dx.doi.org/10.1007/s00213-013-2971-6
	Can advertising influence the results of hedonic tests for food products? [References].	2013	Dianoux, ChristianPetrovici, DanMinondo, Anne-Laure	International Journal of Advertising: The Quarterly Review of Marketing Communications	32	4	617-632	http://dx.doi.org/10.2501/IJA-32-4-617-632
	Can fat taxes and package size restrictions stimulate healthy food choices? [References].	2013	Huyghe, ElkeVan Kerckhove, Anneleen	International Journal of Research in Marketing	30	4	421-423	http://dx.doi.org/10.1016/j.ijresmar.2013.07.002
	Can policy facilitate human capital development? The critical role of student and family engagement in schools.	2013	Boberiene, Liepa V	American Journal of Orthopsychiatry	83	2-3	346-351	http://dx.doi.org/10.1111/ajop.12041
	Children's reward responses to picture- and odor-cued food stimuli: A developmental analysis between 6 and 11years. [References].	2013	Jiang, TaoSchaal, BenoistBoulanger, VeroniqueKontar, FayezSoussignan, Robert	Appetite	67		88-98	http://dx.doi.org/10.1016/j.appet.2013.04.003
	Clients' perspectives on a technology-based food assistance application system. [References].	2013	Heflin, Colleen MLondon, Andrew SMueser, Peter R	The American Review of Public Administration	43	6	656-673	http://dx.doi.org/10.1177/0275074012455454
	Clustering of food and activity preferences in primary school children. [References].	2013	Rodenburg, GerdaOenema, AnkePasma, MarleenKremers, Stef P. Jvan de Mheen, Dike	Appetite	60		123-132	http://dx.doi.org/10.1016/j.appet.2012.10.007
	Cognitive, emotional, and sociocultural processes in consumption. [References].	2013	Xie, ChunyanBagozzi, Richard POstli, Jens	Psychology & Marketing	30	1	12-25	http://dx.doi.org/10.1002/mar.20585
	Communicating food risks in an era of growing public distrust: Three case studies. [References].	2013	Lofstedt, Ragnar	Risk Analysis	33	2	192-202	http://dx.doi.org/10.1111/j.1539-6924.2011.01722.x
	Communicating with all your heart: Flyer with a cardioid shape and receptivity to a request for humanitarian aid. [References].	2013	Gueguen, NicolasJacob, Celine	Communication Reports	26	1	39-46	http://dx.doi.org/10.1080/08934215.2013.773052
	Comparison of bipolar and bivariate measurements of liking and disliking percepts in novel products. [References].	2013	Kwak, Han SubAhn, Byung HakLee, YoungsooKreger, JosephLee, Soo-Yeun	Food Quality and Preference	30	2	328-335	http://dx.doi.org/10.1016/j.foodqual.2013.07.002
	Consumer acceptability and understanding of front-of-pack nutrition labels. [References].	2013	Mejean, CMacouillard, PPeneau, SHercberg, SCastetbon, K	Journal of Human Nutrition and Dietetics	26	5	494-503	http://dx.doi.org/10.1111/jhn.12039
	Consumer acceptance of salt-reduced "soy sauce" bread over repeated in home consumption. [References].	2013	Kremer, SShimojo, RHolthuysen, NKoster, E. PMojet, J	Food Quality and Preference	28	2	484-491	http://dx.doi.org/10.1016/j.foodqual.2012.12.001
	Consumer acceptance of salt-reduced "soy sauce" foods over rapidly repeated exposure. [References].	2013	Kremer, SShimojo, RHolthuysen, NKoster, E. PMojet, J	Food Quality and Preference	27	2	179-190	http://dx.doi.org/10.1016/j.foodqual.2012.06.002
	Consumer behavior analysis of Fair Trade coffee: Evidence from field research. [References].	2013	Stratton, Jeanine PWerner, Matt J	The Psychological Record	63	2	363-374	http://dx.doi.org/10.11133/j.tpr.2013.63.2.010
	Consumer eating quality acceptance of new apple varieties in different European countries. [References].	2013	Bonany, JBuehler, ACarbo, JCodarin, SDonati, FEcheverria, GEgger, SGuerra, WHilaire, CHoller, IIglesias, IJesionkowska, KKonopacka, DKruczynska, DMartinelli, APitiot, CSansavini, SStehr, RSchoorl, F	Food Quality and Preference	30	2	250-259	http://dx.doi.org/10.1016/j.foodqual.2013.06.004
	Consumer preferences for food labelling attributes: Comparing direct ranking and best-worst scaling for measurement of attribute importance, preference intensity and attribute dominance. [References].	2013	Lagerkvist, Carl Johan	Food Quality and Preference	29	2	77-88	http://dx.doi.org/10.1016/j.foodqual.2013.02.005
	Consumer responses to variety in product bundles: The moderating role of evaluation mode. [References].	2013	Wang, XiaSun, LupingKeh, Hean Tat	International Journal of Research in Marketing	30	4	335-342	http://dx.doi.org/10.1016/j.ijresmar.2013.03.005
	Consumers' experiences of cold chain food packaging: A qualitative study among women in South Africa. [References].	2013	van der Merwe, DaleenViljoen, Stephnede Beer, HanliBosman, MagdalenaKempen, Elizabeth	International Journal of Consumer Studies	37	6	650-657	http://dx.doi.org/10.1111/ijcs.12052
	Contingent choice. Exploring the relationship between sweetened beverages and vegetable consumption. [References].	2013	Cornwell, T. BettinaMcAlister, Anna R	Appetite	62		203-208	http://dx.doi.org/10.1016/j.appet.2012.05.001
	Contribution to understanding odour-colour associations. [References].	2013	Maric, YelenaJacquot, Muriel	Food Quality and Preference	27	2	191-195	http://dx.doi.org/10.1016/j.foodqual.2012.05.001
	Cooking time but not cooking method affects children's acceptance of Brassica vegetables. [References].	2013	Poelman, Astrid A. MDelahunty, Conor Mde Graaf, Cees	Food Quality and Preference	28	2	441-448	http://dx.doi.org/10.1016/j.foodqual.2012.12.003
	Correlation of liking and disliking measurements in consumer acceptance tests. [References].	2013	Kwak, Han SubAhn, Byung HakLee, YoungsooKreger, JosephLee, Soo-Yeun	Food Quality and Preference	30	2	86-92	http://dx.doi.org/10.1016/j.foodqual.2013.05.002
	Cortisol reactivity and distress-induced emotional eating. [References].	2013	van Strien, TatjanaRoelofs, Karinde Weerth, Carolina	Psychoneuroendocrinology	38	5	677-684	http://dx.doi.org/10.1016/j.psyneuen.2012.08.008
	Cross-sectional and longitudinal associations of lifestyle factors with depressive symptoms in >=53-year old Taiwanese-Results of an 8-year cohort study. [References].	2013	Tsai, Alan CChi, Shu-HuangWang, Jiun-Yi	Preventive Medicine: An International Journal Devoted to Practice and Theory	57	2	92-97	http://dx.doi.org/10.1016/j.ypmed.2013.04.021
	Decreased caudate response to milkshake is associated with higher body mass index and greater impulsivity. [References].	2013	Babbs, R. KeithSun, XueFelsted, JenniferChouinard-Decorte, FrancoisVeldhuizen, Maria GSmall, Dana M	Physiology & Behavior	121		103-111	http://dx.doi.org/10.1016/j.physbeh.2013.03.025
	Demographic differences in the saltiness intensity perception and pleasantness ratings of salty solutions and foods among Malaysian subjects. [References].	2013	Balan, Sumitha NairChua, Leong-SiongChoong, Stella Sinn-YeeChang, Yun-FahSay, Yee-How	Food Quality and Preference	28	1	154-160	http://dx.doi.org/10.1016/j.foodqual.2012.09.003
	Depression and suicide ideation in late adolescence and early adulthood are an outcome of child hunger. [References].	2013	McIntyre, LynnWilliams, Jeanne V. ALavorato, Dina HPatten, Scott	Journal of Affective Disorders	150	1	123-129	http://dx.doi.org/10.1016/j.jad.2012.11.029
	Desire lies in the eyes: Attention bias for chocolate is related to craving and self-endorsed eating permission. [References].	2013	Werthmann, JessicaRoefs, AnneNederkoorn, ChantalJansen, Anita	Appetite	70		81-89	http://dx.doi.org/10.1016/j.appet.2013.06.087
	Dietary restraint, ambivalence toward eating, and the valence and content of spontaneous associations with eating. [References].	2013	Keller, Carmenvan der Horst, Klazine	Appetite	62		150-159	http://dx.doi.org/10.1016/j.appet.2012.11.012
	Differences in the neuronal response to food in obesity-resistant as compared to obesity-prone individuals. [References].	2013	Cornier, Marc-AndreMcFadden, Kristina LThomas, Elizabeth ABechtell, Jamie LEichman, Lindsay SBessesen, Daniel HTregellas, Jason R	Physiology & Behavior	110-111		122-128	http://dx.doi.org/10.1016/j.physbeh.2013.01.002
	Disgust trait modulates frontal-posterior coupling as a function of disgust domain. [References].	2013	Borg, Charmainede Jong, Peter JRenken, Remco JGeorgiadis, Janniko R	Social Cognitive and Affective Neuroscience	8	3	351-358	http://dx.doi.org/10.1093/scan/nss006
	Distraction, the desire to eat and food intake. Towards an expanded model of mindless eating. [References].	2013	Ogden, JaneCoop, NicolaCousins, CharlotteCrump, RebeccaField, LauraHughes, SarahWoodger, Nigel	Appetite	62		119-126	http://dx.doi.org/10.1016/j.appet.2012.11.023
	Do polymorphisms in chemosensory genes matter for human ingestive behavior? [References].	2013	Hayes, John EFeeney, Emma LAllen, Alissa L	Food Quality and Preference	30	2	202-216	http://dx.doi.org/10.1016/j.foodqual.2013.05.013
	Does "spicy girl" have a peppery temper? The metaphorical link between spicy tastes and anger. [References].	2013	Ji, Ting-TingDing, YiDeng, HuanMa, JingJiang, Qi	Social Behavior and Personality	41	8	1379-1385	http://dx.doi.org/10.2224/sbp.2013.41.8.1379
	Does olfactory specific satiety take place in a natural setting? [References].	2013	Fernandez, PBensafi, MRouby, CGiboreau, A	Appetite	60		1-4	http://dx.doi.org/10.1016/j.appet.2012.10.006
	Double trouble: Restrained eaters do not eat less and feel worse. [References].	2013	de Witt Huberts, Jessie CEvers, Catharinede Ridder, Denise T. D	Psychology & Health	28	6	686-700	http://dx.doi.org/10.1080/08870446.2012.751106
	Eating a Rainbow. Introducing vegetables in the first years of life in 3 European countries. [References].	2013	Ahern, Sara MCaton, Samantha JBouhlal, SofiaHausner, HeleneOlsen, AnnemarieNicklaus, SophieMoller, PerHetherington, Marion M	Appetite	71		48-56	http://dx.doi.org/10.1016/j.appet.2013.07.005
	Eating beyond metabolic need: How environmental cues influence feeding behavior. [References].	2013	Johnson, Alexander W	Trends in Neurosciences	36	2	101-109	http://dx.doi.org/10.1016/j.tins.2013.01.002
	Eating dogfood: Examining the relative roles of reason and emotion. [References].	2013	Schulze, WilliamMaertens, AnnemieWansink, Brian	Journal of Economic Behavior & Organization	92		202-213	http://dx.doi.org/10.1016/j.jebo.2013.06.004
	Eating me up inside: Priming attachment security and anxiety, and their effects on snacking. [References].	2013	Wilkinson, Laura LRowe, Angela CHeath, Georgina H	Journal of Social and Personal Relationships	30	6	795-804	http://dx.doi.org/10.1177/0265407512468371
	Eating problems in young children - A population-based study. [References].	2013	Equit, MonikaPalmke, MeikeBecker, NicolasMoritz, Anne-MichaelaBecker, Sabinevon Gontard, Alexander	Acta Paediatrica	102	2	149-155	http://dx.doi.org/10.1111/apa.12078
	Editorial.	2013	Prescott, JohnJaeger, Sara RDelahunty, Conor	Food Quality and Preference	27	2	107	http://dx.doi.org/10.1016/j.foodqual.2012.09.009
	Educational program to promote the correlation between preference and food selection: A replication study. [References].	2013	del Refugio Lopez-Gamino, MariaAlarcon-Armendariz, Martha ElbaCortes-Moreno, AssolTorres-Beltran, Xochitl Karina	Psychology	4	3A	380-388	http://dx.doi.org/10.4236/psych.2013.43A055
	Effect of spatial distribution of tastants on taste intensity, fluctuation of taste intensity and consumer preference of (semi-)solid food products. [References].	2013	Mosca, Ana CarolinaBult, Johannes H. FStieger, Markus	Food Quality and Preference	28	1	182-187	http://dx.doi.org/10.1016/j.foodqual.2012.07.003
	Effectiveness of flavour nutrient learning and mere exposure as mechanisms to increase toddler's intake and preference for green vegetables. [References].	2013	de Wild, Victoire W.Tde Graaf, CeesJager, Gerry	Appetite	64		89-96	http://dx.doi.org/10.1016/j.appet.2013.01.006
	Effects of theobromine and caffeine on mood and vigilance. [References].	2013	Judelson, Daniel APreston, Amy GMiller, Debra LMunoz, Colleen XKellogg, Mark DLieberman, Harris R	Journal of Clinical Psychopharmacology	33	4	499-506	http://dx.doi.org/10.1097/JCP.0b013e3182905d24
	Embodied metaphors and emotions in the moralization of restrained eating practices. [References].	2013	Sheikh, SanaBotindari, LuciaWhite, Emma	Journal of Experimental Social Psychology	49	3	509-513	http://dx.doi.org/10.1016/j.jesp.2012.12.016
	Emotion questionnaires: A consumer-centric perspective. [References].	2013	Jaeger, Sara RCardello, Armand VSchutz, Howard G	Food Quality and Preference	30	2	229-241	http://dx.doi.org/10.1016/j.foodqual.2013.05.015
	Emotional eating and food intake after sadness and joy. [References].	2013	van Strien, TCebolla, AEtchemendy, EGutierrez-Maldonado, JFerrer-Garcia, MBotella, CBanos, R	Appetite	66		20-25	http://dx.doi.org/10.1016/j.appet.2013.02.016
	Emotional response to fruit salads with different visual quality. [References].	2013	Manzocco, LaraRumignani, AlbertoLagazio, Corrado	Food Quality and Preference	28	1	17-22	http://dx.doi.org/10.1016/j.foodqual.2012.08.014
	Emotional stimuli exert parallel effects on attention and memory. [References].	2013	Talmi, DeborahZiegler, MarilyneHawksworth, JadeLalani, SafinaHerman, C. PeterMoscovitch, Morris	Cognition and Emotion	27	3	530-538	http://dx.doi.org/10.1080/02699931.2012.722527
	Emotional, external and restrained eating behaviour and BMI trajectories in adolescence. [References].	2013	Snoek, Harriette MEngels, Rutger C. M. Evan Strien, TatjanaOtten, Roy	Appetite	67		81-87	http://dx.doi.org/10.1016/j.appet.2013.03.014
	Employer policy and manager practice in the fast food industry: A match made in heaven or a loveless marriage. [References].	2013	Gould, Anthony M	Asia Pacific Journal of Human Resources	51	3	307-329	http://dx.doi.org/10.1111/1744-7941.12000
	Exercise goals as predictors of body image concerns, social physique anxiety and legal supplement use among fitness center exercisers. [References].	2013	Jankauskiene, RasaMieziene, Brigita	International Journal of Sport Psychology	44	1	69-91
	Existing and new approaches for the analysis of CATA data. [References].	2013	Meyners, MichaelCastura, John CCarr, B. Thomas	Food Quality and Preference	30	2	309-319	http://dx.doi.org/10.1016/j.foodqual.2013.06.010
	Explaining and predicting individually experienced liking of berry fractions by the hTAS2R38 taste receptor genotype. [References].	2013	Laaksonen, OskarAhola, JohannaSandell, Mari	Appetite	61		85-96	http://dx.doi.org/10.1016/j.appet.2012.10.023
	Exploring taffy product consumption experiences using a multi-attribute time-intensity (MATI) method. [References].	2013	Kuesten, CarlaBi, JianFeng, Yaohua	Food Quality and Preference	30	2	260-273	http://dx.doi.org/10.1016/j.foodqual.2013.06.007
	Extraction of consumer texture preferences for yogurt: Comparison of the preferred attribute elicitation method to conventional profiling. [References].	2013	Grygorczyk, ALesschaeve, ICorredig, MDuizer, L	Food Quality and Preference	27	2	215-222	http://dx.doi.org/10.1016/j.foodqual.2012.02.017
	Facial affective reactions to bitter-tasting foods and body mass index in adults. [References].	2013	Garcia-Burgos, DZamora, M. C	Appetite	71		178-186	http://dx.doi.org/10.1016/j.appet.2013.08.013
	Facial responses to basic tastes in breastfeeding and formula-feeding infants. [References].	2013	Bezerra Alves, Joao GuilhermeRusso, Pedro CerqueiraAlves, Guilherme Victor	Breastfeeding Medicine	8	2	235-236	http://dx.doi.org/10.1089/bfm.2012.0092
	Factors influencing consumption of farmed seafood products in the Pacific northwest. [References].	2013	Hall, Troy EAmberg, Shannon M	Appetite	66		1-9	http://dx.doi.org/10.1016/j.appet.2013.02.012
	Fasting levels of ghrelin covary with the brain response to food pictures. [References].	2013	Kroemer, Nils BKrebs, LenaKobiella, AndreaGrimm, OliverPilhatsch, MaximilianBidlingmaier, MartinZimmermann, Ulrich SSmolka, Michael N	Addiction Biology	18	5	855-862	http://dx.doi.org/10.1111/j.1369-1600.2012.00489.x
	Food choice, eating behavior, and food liking differs between lean/normal and overweight/obese, low-income women. [References].	2013	Dressler, HeidiSmith, Chery	Appetite	65		145-152	http://dx.doi.org/10.1016/j.appet.2013.01.013
	Food insecurity: Its relationship to dietary intake and body weight among Somali refugee women in the United States. [References].	2013	Dharod, Jigna MCroom, Jamar ESady, Christine G	Journal of Nutrition Education and Behavior	45	1	47-53	http://dx.doi.org/10.1016/j.jneb.2012.03.006
	Food labels promote healthy choices by a decision bias in the amygdala. [References].	2013	Grabenhorst, FabianSchulte, Frank PMaderwald, StefanBrand, Matthias	NeuroImage	74		152-163	http://dx.doi.org/10.1016/j.neuroimage.2013.02.012
	Food menus evaluation for most liked products in children from Puna, region of Argentina. [References].	2013	Goldner, Maria CristinaLescano, GerardoArmada, Margarita	Appetite	61		66-76	http://dx.doi.org/10.1016/j.appet.2012.10.022
	Foodwork or foodplay? Men's domestic cooking, privilege and leisure. [References].	2013	Szabo, Michelle	Sociology	47	4	623-638
	Functional wiring of hypocretin and LC-NE neurons: Implications for arousal. [References].	2013	Carter, Matthew Ede Lecea, LuisAdamantidis, Antoine	Frontiers in Behavioral Neuroscience	7			http://dx.doi.org/10.3389/fnbeh.2013.00043
	Gastroenteric hormone responses to hedonic eating in healthy humans. [References].	2013	Monteleone, PalmieroScognamiglio, PasqualeMonteleone, Alessio MariaPerillo, DonatoCanestrelli, BenedettaMaj, Mario	Psychoneuroendocrinology	38	8	1435-1441	http://dx.doi.org/10.1016/j.psyneuen.2012.12.009
	Good mood food. Positive emotion as a neglected trigger for food intake. [References].	2013	Evers, CatharineAdriaanse, Mariekede Ridder, Denise T. Dde Witt Huberts, Jessie C	Appetite	68		1-7	http://dx.doi.org/10.1016/j.appet.2013.04.007
	Greater overall olfactory performance, explicit wanting for high fat foods and lipid intake during the mid-luteal phase of the menstrual cycle. [References].	2013	McNeil, JessicaCameron, Jameason DFinlayson, GrahamBlundell, John EDoucet, Eric	Physiology & Behavior	112-113		84-89	http://dx.doi.org/10.1016/j.physbeh.2013.02.008
	Green practices in upscale foodservice operations: Customer perceptions and purchase intentions. [References].	2013	DiPietro, Robin BCao, YangPartlow, Charles	International Journal of Contemporary Hospitality Management	25	5	779-796	http://dx.doi.org/10.1108/IJCHM-May-2012-0082
	Happy eating: The Single Target Implicit Association Test predicts overeating after positive emotions. [References].	2013	Bongers, PeggyJansen, AnitaHouben, KatrijnRoefs, Anne	Eating Behaviors	14	3	348-355	http://dx.doi.org/10.1016/j.eatbeh.2013.06.007
	Happy eating: The underestimated role of overeating in a positive mood. [References].	2013	Bongers, PeggyJansen, AnitaHavermans, RemcoRoefs, AnneNederkoorn, Chantal	Appetite	67		74-80	http://dx.doi.org/10.1016/j.appet.2013.03.017
	Hard times and common mental health disorders in developing countries: Insights from urban Ghana. [References].	2013	Dzator, Janet	The Journal of Behavioral Health Services & Research	40	1	71-87	http://dx.doi.org/10.1007/s11414-012-9305-z
	Healthy satiation: The role of decreasing desire in effective self-control. [References].	2013	Redden, Joseph PHaws, Kelly L	Journal of Consumer Research	39	5	1100-1114	http://dx.doi.org/10.1086/667362
	Hedonic response to fish in preschoolers. [References].	2013	Donadini, GFumi, M. DPorretta, S	Journal of Sensory Studies	28	4	282-296	http://dx.doi.org/10.1111/joss.12043
	Heightened sensitivity to temperature cues in individuals with high anxious attachment: Real or elusive phenomenon? [References].	2013	LeBel, Etienne PCampbell, Lorne	Psychological Science	24	10	2128-2130	http://dx.doi.org/10.1177/0956797613486983
	Human risky choice in a repeated-gambles procedure: An up-linkage replication of Lakshminarayanan, Chen and Santos (2011). [References].	2013	Silberberg, AlanParker, ScottAllouch, CandiceFabos, MonicaHoberman, HanaleahMcDonald, LauraMurphy, MelindaOlson, AlexandraWyatt, Laura	Animal Cognition	16	6	907-914	http://dx.doi.org/10.1007/s10071-013-0623-1
	I know what I know, but I will probably fail anyway: How learned helplessness moderates the knowledge calibration-dietary choice quality relationship. [References].	2013	Hansen, TorbenThomsen, Thyra Uth	Psychology & Marketing	30	11	1008-1028	http://dx.doi.org/10.1002/mar.20663
	Identifying and responding to customer needs on Facebook fan pages. [References].	2013	Manthiou, AikateriniChiang, LanlungTang, Liang (Rebecca)	International Journal of Technology and Human Interaction (IJTHI)	9	3	36-52	http://dx.doi.org/10.4018/jthi.2013070103
	Impact of individual differences in emotional intensity and private body consciousness on EsSense Profile responses. [References].	2013	Jaeger, Sara RHedderley, Duncan I	Food Quality and Preference	27	1	54-62	http://dx.doi.org/10.1016/j.foodqual.2012.06.004
	Impact of limited cognitive capacity and feelings of guilt and excuse on the endowment effects for hedonic and utilitarian types of foods. [References].	2013	Antonides, GerritCramer, Leonie	Appetite	68		51-55	http://dx.doi.org/10.1016/j.appet.2013.04.020
	Increased familiarity with eating a food to fullness underlies increased expected satiety. [References].	2013	Irvine, Michael ABrunstrom, Jeffrey MGee, PhilipRogers, Peter J	Appetite	61		13-18	http://dx.doi.org/10.1016/j.appet.2012.10.011
	Individual determinants of fish choosing in open-air street markets from Santo Andre, Sp/Brazil. [References].	2013	Vasconcellos, Juliana ParreiraVasconcellos, Silvio ArrudaPinheiro, Sonia Reginade Oliveira, Thais Helena NishikataRibeiro, Naassom Almeida SouzaMartins, Cassia NevesPorfirio, Bruno AugustiSanches, Sandra Abelardode Souza, Orlando BispoTelles, Evelise Oliveirade Carvalho Balian, Simone	Appetite	68		105-111	http://dx.doi.org/10.1016/j.appet.2013.04.019
	Influence of information on consumers' evaluations using check-all-that-apply questions and sorting: A case study with milk desserts. [References].	2013	Vidal, LeticiaBarreiro, CeciliaGomez, BeatrizAres, GastonGimenez, Ana	Journal of Sensory Studies	28	2	125-137	http://dx.doi.org/10.1111/joss.12030
	Influence of package design on the dynamics of multisensory and emotional food experience. [References].	2013	Schifferstein, Hendrik N. JFenko, AnnaDesmet, Pieter M. ALabbe, DavidMartin, Nathalie	Food Quality and Preference	27	1	18-25	http://dx.doi.org/10.1016/j.foodqual.2012.06.003
	Influence of taste quality on affective state. [References].	2013	Swan, Alexander BCohen, AvichgEvans, Samantha RDrescher, Barbara A	Psi Chi Journal of Psychological Research	18	2	61-66
	Injection of flavor essences into fruit pieces: A new approach for exploring consumer preferences for novel flavors of apple fruit. [References].	2013	Altisent, RosaJaeger, Sara RJohnston, Jason WHarker, F. Roger	Journal of Sensory Studies	28	5	405-413	http://dx.doi.org/10.1111/joss.12066
	Intake of Mediterranean foods associated with positive affect and low negative affect. [References].	2013	Ford, Patricia AJaceldo-Siegl, KarenLee, Jerry WYoungberg, WesTonstad, Serena	Journal of Psychosomatic Research	74	2	142-148	http://dx.doi.org/10.1016/j.jpsychores.2012.11.002
	Interrupted anticipation after a service failure: The role of olfactory sensation on expected pleasure, taste enjoyment, consumption, and repatronage intentions. [References].	2013	Moore, David J	Marketing Letters	24	4	399-408	http://dx.doi.org/10.1007/s11002-013-9230-9
	Is satisfaction enough to ensure reciprocity with upscale restaurants? The role of gratitude relative to satisfaction. [References].	2013	Kim, SeongseopLee, Jin-Soo	International Journal of Hospitality Management	33		118-128	http://dx.doi.org/10.1016/j.ijhm.2012.06.009
	Is the culture-emotion fit always important?: Self-regulatory emotions in ethnic food consumption. [References].	2013	Bu, KyungheeKim, DonghoonSon, Jungmin	Journal of Business Research	66	8	983-988	http://dx.doi.org/10.1016/j.jbusres.2011.12.021
	Loneliness: Its correlates and association with health behaviours and outcomes in nine countries of the former Soviet Union. [References].	2013	Stickley, AndrewKoyanagi, AiRoberts, BayardRichardson, EricaAbbott, PamelaTumanov, SergeiMcKee, Martin	PLoS ONE	8	7		http://dx.doi.org/10.1371/journal.pone.0067978
	Longitudinal impact of substance use and depressive symptoms on bone accrual among girls aged 11-19 years. [References].	2013	Dorn, Lorah DBeal, Sarah JKalkwarf, Heidi JPabst, StephanieNoll, Jennie GSusman, Elizabeth J	Journal of Adolescent Health	52	4	393-399	http://dx.doi.org/10.1016/j.jadohealth.2012.10.005
	Low-fat, no-fat, and sugar free: An examination of children's knowledge of nutrition, food preferences, and television use. [References].	2013	Bissell, Kim	International Journal of Child Health and Human Development	6	3	283-290
	Mapping brain circuits of reward and motivation: In the footsteps of Ann Kelley. [References].	2013	Richard, Jocelyn MCastro, Daniel CDiFeliceantonio, Alexandra GRobinson, Mike J. FBerridge, Kent C	Neuroscience and Biobehavioral Reviews	37	9, Part A	1919-1931	http://dx.doi.org/10.1016/j.neubiorev.2012.12.008
	Matching choices to avoid offending stigmatized group members. [References].	2013	Liu, Peggy JCampbell, Troy HFitzsimons, Gavan JFitzsimons, Grainne M	Organizational Behavior and Human Decision Processes	122	2	291-304	http://dx.doi.org/10.1016/j.obhdp.2013.08.007
	Measuring emotions associated with foods: Important elements of questionnaire and test design. [References].	2013	King, Silvia CMeiselman, Herbert LCarr, B. Thomas	Food Quality and Preference	28	1	8-16	http://dx.doi.org/10.1016/j.foodqual.2012.08.007
	Mechanism of customer value in restaurant consumption: Employee hospitality and entertainment cues as boundary conditions. [References].	2013	Teng, Chih-ChingChang, Jung-Hua	International Journal of Hospitality Management	32		169-178	http://dx.doi.org/10.1016/j.ijhm.2012.05.008
	Midbrain response to milkshake correlates with ad libitum milkshake intake in the absence of hunger. [References].	2013	Nolan-Poupart, SarahVeldhuizen, Maria GGeha, PaulSmall, Dana M	Appetite	60		168-174	http://dx.doi.org/10.1016/j.appet.2012.09.032
	Morningness-eveningness and educational outcomes: The lark has an advantage over the owl at high school. [References].	2013	Preckel, FranzisLipnevich, Anastasiya ABoehme, KatharinaBrandner, LenaGeorgi, KarstenKonen, TanjaMursin, KatharinaRoberts, Richard D	British Journal of Educational Psychology	83	1	114-134	http://dx.doi.org/10.1111/j.2044-8279.2011.02059.x
	Mothers prefer fresh fruits and vegetables over jarred baby fruits and vegetables in the new special supplemental nutrition program for women, infants, and children food package. [References].	2013	Kim, Loan PWhaley, Shannon EGradziel, Pat HCrocker, Nancy JRitchie, Lorrene DHarrison, Gail G	Journal of Nutrition Education and Behavior	45	6	723-727	http://dx.doi.org/10.1016/j.jneb.2013.01.022
	Music choice as a sadness regulation strategy for resolved versus unresolved sad events. [References].	2013	Tahlier, MichelleMiron, Anca MRauscher, Frances H	Psychology of Music	41	6	729-748	http://dx.doi.org/10.1177/0305735612446537
	Music increases alcohol consumption rate in young females. [References].	2013	Stafford, Lorenzo DDodd, Hannah	Experimental and Clinical Psychopharmacology	21	5	408-415	http://dx.doi.org/10.1037/a0034020
	Nothing gained: An explorative study of the long-term effects of perceived maternal feeding practices on women's and men's adult BMI, body image dissatisfaction, and disordered eating. [References].	2013	Lev-Ari, LilacZohar, Ada H	International Journal of Psychology	48	6	1201-1211	http://dx.doi.org/10.1080/00207594.2013.779378
	Oral perceptions of fat and taste stimuli are modulated by affect and mood induction. [References].	2013	Platte, PetraHerbert, CorneliaPauli, PaulBreslin, Paul A. S	PLoS ONE	8	6		http://dx.doi.org/10.1371/journal.pone.0065006
	Pain increases motivational drive to obtain reward, but does not affect associated hedonic responses: A behavioural study in healthy volunteers. [References].	2013	Gandhi, WBecker, SSchweinhardt, P	European Journal of Pain	17	7	1093-1103	http://dx.doi.org/10.1002/j.1532-2149.2012.00281.x
	Perceived likelihood of experiencing a desirable versus undesirable outcome. [References].	2013	Gold, Ron S	Psychological Reports	113	2	525-527	http://dx.doi.org/10.2466/04.07.PR0.113x18z5
	Performance of hedonic scales in sensory acceptability of strawberry yogurt. [References].	2013	da Silva, Alexandre Navarroda Silva, Rita de Cassia dos Santos NavarroFerreira, Marco Aurelio MarquesMinim, Valeria Paula Rodriguesda Costa, Thiago de Melo TeixeiraPerez, Ronaldo	Food Quality and Preference	30	1	9-21	http://dx.doi.org/10.1016/j.foodqual.2013.04.001
	Personality factors predict spicy food liking and intake. [References].	2013	Byrnes, Nadia KHayes, John E	Food Quality and Preference	28	1	213-221	http://dx.doi.org/10.1016/j.foodqual.2012.09.008
	Physical exercise and brain responses to images of high-calorie food. [References].	2013	Killgore, William D.SKipman, MaiaSchwab, Zachary JTkachenko, OlgaPreera, LilyGogel, HannahBark, John SMundy, Elizabeth AOlsona, Elizabeth AWeber, Mareen	NeuroReport: For Rapid Communication of Neuroscience Research	24	17	962-967	http://dx.doi.org/10.1097/WNR.0000000000000029
	Picky eating in preschool children: The predictive role of the child's temperament and mother's negative affectivity. [References].	2013	Hafstad, Gertrud SofieAbebe, Dawit ShawelTorgersen, Leilavon Soest, Tilmann	Eating Behaviors	14	3	274-277	http://dx.doi.org/10.1016/j.eatbeh.2013.04.001
	Piece of cake. Cognitive reappraisal of food craving. [References].	2013	Giuliani, Nicole RCalcott, Rebecca DBerkman, Elliot T	Appetite	64		56-61	http://dx.doi.org/10.1016/j.appet.2012.12.020
	Positive and negative emotion in the daily life of dual-earner couples with children. [References].	2013	Campos, BelindaWang, Shu-wenPlaksina, TatyanaRepetti, Rena LSchoebi, DominikOchs, ElinorBeck, Margaret E	Journal of Family Psychology	27	1	76-85	http://dx.doi.org/10.1037/a0031413
	Potential effect of physical activity based menu labels on the calorie content of selected fast food meals. [References].	2013	Dowray, SunainaSwartz, Jonas JBraxton, DanielleViera, Anthony J	Appetite	62		173-181	http://dx.doi.org/10.1016/j.appet.2012.11.013
	Precocious hand use preference in reach-to-eat behavior versus manual construction in 1- to 5-year-old children. [References].	2013	Sacrey, Lori-Ann RArnold, BenjaminWhishaw, Ian QGonzalez, Claudia L. R	Developmental Psychobiology	55	8	902-911	http://dx.doi.org/10.1002/dev.21083
	Predictors and correlates of taste preferences in European children: The IDEFICS study. [References].	2013	Lanfer, AnneBammann, KarinKnof, KoljaBuchecker, KirstenRusso, PaolaVeidebaum, ToomasKourides, Yiannisde Henauw, StefaanMolnar, DenesBel-Serrat, SilviaLissner, LaurenAhrens, Wolfgang	Food Quality and Preference	27	2	128-136	http://dx.doi.org/10.1016/j.foodqual.2012.09.006
	Preference for abstract art according to thinking styles and personality. [References].	2013	Gridley, Mark C	North American Journal of Psychology	15	3	463-481
	Preference mapping of salmon-sauce combinations: The influence of temporal properties. [References].	2013	Paulsen, Morten TNaes, TormodUeland, OydisRukke, Elling-OlavHersleth, Margrethe	Food Quality and Preference	27	2	120-127	http://dx.doi.org/10.1016/j.foodqual.2012.09.010
	Pre-meal affective state and laboratory test meal intake in adolescent girls with loss of control eating. [References].	2013	Ranzenhofer, Lisa MHannallah, LouiseField, Sara EShomaker, Lauren BStephens, MarkSbrocco, TracyKozlosky, MerelReynolds, JamesYanovski, Jack ATanofsky-Kraff, Marian	Appetite	68		30-37	http://dx.doi.org/10.1016/j.appet.2013.03.018
	Principles of motivation revealed by the diverse functions of neuropharmacological and neuroanatomical substrates underlying feeding behavior. [References].	2013	Baldo, Brian APratt, Wayne EWill, Matthew JHanlon, Erin CBakshi, Vaishali PCador, Martine	Neuroscience and Biobehavioral Reviews	37	9, Part A	1985-1998	http://dx.doi.org/10.1016/j.neubiorev.2013.02.017
	Providing choice increases children's vegetable intake. [References].	2013	Dominguez, Paloma RohlfsGamiz, FernandoGil, MartaMoreno, HayarelisZamora, Raul MarquezGallo, Milagrosde Brugada, Isabel	Food Quality and Preference	30	2	108-113	http://dx.doi.org/10.1016/j.foodqual.2013.05.006
	Quantifying effects of convenience and product packaging on consumer preferences and market share of seafood products: The case of oysters. [References].	2013	Loose, Simone MuellerPeschel, AnneGrebitus, Carola	Food Quality and Preference	28	2	492-504	http://dx.doi.org/10.1016/j.foodqual.2012.11.004
	Rebaudioside A and rebaudioside D bitterness do not covary with acesulfame-K bitterness or polymorphisms in TAS2R9 and TAS2R31. [References].	2013	Allen, Alissa LMcGeary, John EHayes, John E	Chemosensory Perception	6	3	109-117	http://dx.doi.org/10.1007/s12078-013-9149-9
	Relation between salivary cortisol as stress biomarker and dietary pattern in children. [References].	2013	Michels, NathalieSioen, IsabelleBraet, CarolineHuybrechts, IngeVanaelst, BarbaraWolters, MaikeDe Henauw, Stefaan	Psychoneuroendocrinology	38	9	1512-1520	http://dx.doi.org/10.1016/j.psyneuen.2012.12.020
	Relationships between lifestyle of health and sustainability and healthy food choices for seniors. [References].	2013	Kim, Myung-JaLee, Choong-KiKim, Woo GonKim, Joung-Man	International Journal of Contemporary Hospitality Management	25	4	558-576	http://dx.doi.org/10.1108/09596111311322925
	Retronasal olfaction in vegetable liking and disliking. [References].	2013	Lim, JuyunPadmanabhan, Arthi	Chemical Senses	38	1	45-55	http://dx.doi.org/10.1093/chemse/bjs080
	Reward and punishment: Investigating cortico-bulbar excitability to disclose the value of goods. [References].	2013	Vicario, Carmelo MKritikos, AdaAvenanti, AlessioRafal, Robert	Frontiers in Psychology	4			http://dx.doi.org/10.3389/fpsyg.2013.00039
	Sadness and consumption. [References].	2013	Garg, NitikaLerner, Jennifer S	Journal of Consumer Psychology	23	1	106-113	http://dx.doi.org/10.1016/j.jcps.2012.05.009
	Satiety in face of variety: On sensory-specific satiety and perceived food variety. [References].	2013	Havermans, Remco CBrondel, Laurent	Food Quality and Preference	28	1	161-163	http://dx.doi.org/10.1016/j.foodqual.2012.07.009
	Seasonal and weather-related behavioral effects among urban Aboriginal, urban non-Aboriginal, and remote Aboriginal participants in Canada. [References].	2013	Tam, Benita YGough, William AEdwards, VickyTsuji, Leonard J. S	Population and Environment: A Journal of Interdisciplinary Studies	35	1	45-67	http://dx.doi.org/10.1007/s11111-012-0183-3
	Self-compassion and intuitive eating in college women: Examining the contributions of distress tolerance and body image acceptance and action. [References].	2013	Schoenefeld, Suzanne JWebb, Jennifer B	Eating Behaviors	14	4	493-496	http://dx.doi.org/10.1016/j.eatbeh.2013.09.001
	Self-regulatory depletion enhances neural responses to rewards and impairs top-down control. [References].	2013	Wagner, Dylan DAltman, MyraBoswell, Rebecca GKelley, William MHeatherton, Todd F	Psychological Science	24	11	2262-2271	http://dx.doi.org/10.1177/0956797613492985
	Sensory descriptors, hedonic perception and consumer's attitudes to Sangiovese red wine deriving from organically and conventionally grown grapes. [References].	2013	Pagliarini, EllaLaureati, MonicaGaeta, Davide	Frontiers in Psychology	4			http://dx.doi.org/10.3389/fpsyg.2013.00896
	Sensory drivers of goso flavor in soymilk: Understanding a complex traditional Korean sensory attribute. [References].	2013	Hwang, So-HeeHong, Jae-Hee	Food Quality and Preference	29	2	113-125	http://dx.doi.org/10.1016/j.foodqual.2013.03.003
	Sensory exploration of the freshness sensation in plain yoghurts and yoghurt-like products. [References].	2013	Bouteille, RomainCordelle, SylvieLaval, CarolineTournier, CaroleLecanu, BrunoThis, HerveSchlich, Pascal	Food Quality and Preference	30	2	282-292	http://dx.doi.org/10.1016/j.foodqual.2013.06.012
	Sensory-specific satiety for a food is unaffected by the ad libitum intake of other foods during a meal. Is SSS subject to dishabituation? [References].	2013	Meillon, SThomas, AHavermans, RPenicaud, LBrondel, L	Appetite	63		112-118	http://dx.doi.org/10.1016/j.appet.2012.12.004
	Shame aversion and maladaptive eating-related attitudes and behaviors. [References].	2013	Manjrekar, EishitaSchoenleber, MichelleMu, Wenting	Eating Behaviors	14	4	456-459	http://dx.doi.org/10.1016/j.eatbeh.2013.08.012
	Slimming starters. Intake of a diet-congruent food reduces meal intake in active dieters. [References].	2013	Buckland, Nicola JFinlayson, GrahamHetherington, Marion M	Appetite	71		430-437	http://dx.doi.org/10.1016/j.appet.2013.09.026
	Smell behavior during odor preference decision. [References].	2013	Nakano, ShioriAyabe-Kanamura, Saho	Chemosensory Perception	6	3	140-147	http://dx.doi.org/10.1007/s12078-013-9148-x
	Smell behavior during odor preference decision: Erratum.	2013	Nakano, ShioriAyabe-Kanamura, Saho	Chemosensory Perception	6	4	211	http://dx.doi.org/10.1007/s12078-013-9155-y
	Smelling more or less: Investigating the olfactory experience of the domestic dog. [References].	2013	Horowitz, AlexandraHecht, JulieDedrick, Alexandra	Learning and Motivation	44	4	207-217	http://dx.doi.org/10.1016/j.lmot.2013.02.002
	Solving degeneracy and stability in nonmetric unfolding. [References].	2013	van de Velden, MichelDe Beuckelaer, AlainGroenen, Patrick J. FBusing, Frank M .T .A	Food Quality and Preference	27	1	85-95	http://dx.doi.org/10.1016/j.foodqual.2012.06.010
	Stress-induced and emotional eating in animals: A review of the experimental evidence and implications for companion animal obesity. [References].	2013	McMillan, Franklin D	Journal of Veterinary Behavior: Clinical Applications and Research	8	5	376-385	http://dx.doi.org/10.1016/j.jveb.2012.11.001
	Sucrose and non-nutritive sweeteners can suppress the bitterness of vegetables independent of PTC taster phenotype. [References].	2013	Wilkie, Lynn MPhillips, Elizabeth D. CapaldiWadhera, Devina	Chemosensory Perception	6	3	127-139	http://dx.doi.org/10.1007/s12078-013-9151-2
	Super-tasting gastronomes? Taste phenotype characterization of foodies and wine experts. [References].	2013	Pickering, Gary JJain, Arun KBezawada, Ram	Food Quality and Preference	28	1	85-91	http://dx.doi.org/10.1016/j.foodqual.2012.07.005
	Sustainability and organic production: How information influences consumer's expectation and preference for yogurt. [References].	2013	Laureati, MJabes, DRusso, VPagliarini, E	Food Quality and Preference	30	1	1-8	http://dx.doi.org/10.1016/j.foodqual.2013.04.002
	Taking advantage of a vulnerable group? Emotional cues in ads targeting parents. [References].	2013	Stanton, Julie VGuion, Deirdre T	Journal of Consumer Affairs	47	3	485-517	http://dx.doi.org/10.1111/joca.12018
	Tea consumption and depressive symptoms in older people in rural China. [References].	2013	Feng, LeiYan, ZhongruiSun, BinglunCai, ChuanzhuJiang, HuiKua, Ee-HeokNg, Tze-PinQiu, Chengxuan	Journal of the American Geriatrics Society	61	11	1943-1947	http://dx.doi.org/10.1111/jgs.12496
	Television advertising and branding. Effects on eating behaviour and food preferences in children. [References].	2013	Boyland, Emma JHalford, Jason C. G	Appetite	62		236-241	http://dx.doi.org/10.1016/j.appet.2012.01.032
	Temperature of served water can modulate sensory perception and acceptance of food. [References].	2013	Mony, PaulineTokar, TonyaPang, PeggyFiegel, AlexandraMeullenet, Jean-FrancoisSeo, Han-Seok	Food Quality and Preference	28	2	449-455	http://dx.doi.org/10.1016/j.foodqual.2012.12.002
	Tempting food words activate eating simulations. [References].	2013	Papies, Esther K	Frontiers in Psychology	4			http://dx.doi.org/10.3389/fpsyg.2013.00838
	The achievement of masculinity through energy-drink consumption: Experimental evidence supporting a closer look at the popularity of energy drinks among men. [References].	2013	Chiou, Wen-BinWu, Wen-HsiungLee, King-Teh	Psychology of Men & Masculinity	14	4	444-451	http://dx.doi.org/10.1037/a0029895
	The amygdala: Securing pleasure and avoiding pain. [References].	2013	Fernando, Anushka B. PMurray, Jennifer EMilton, Amy L	Frontiers in Behavioral Neuroscience	7			http://dx.doi.org/10.3389/fnbeh.2013.00190
	The association between self-report attachment dimensions and the Rorschach Oral Dependency Scale in a sample of Czech adults. [References].	2013	Lecbych, MartinSeitl, Martin	Rorschachiana	34	2	137-155	http://dx.doi.org/10.1027/1192-5604/a000046
	The associations between personality, diet and body mass index in older people. [References].	2013	Mottus, ReneMcNeill, GeraldineJia, XueliCraig, Leone C. AStarr, John MDeary, Ian J	Health Psychology	32	4	353-360	http://dx.doi.org/10.1037/a0025537
	The combined effects of alcohol, caffeine, and expectancies on subjective experience, impulsivity, and risk-taking. [References].	2013	Heinz, Adrienne Jde Wit, HarrietLilje, Todd CKassel, Jon D	Experimental and Clinical Psychopharmacology	21	3	222-234	http://dx.doi.org/10.1037/a0032337
	The effect of alcohol on emotional inertia: A test of alcohol myopia. [References].	2013	Fairbairn, Catharine ESayette, Michael A	Journal of Abnormal Psychology	122	3	770-781	http://dx.doi.org/10.1037/a0032980
	The effect of breakfast cereal consumption on adolescents' cognitive performance and mood. [References].	2013	Defeyter, Margaret ARusso, Riccardo	Frontiers in Human Neuroscience	7			http://dx.doi.org/10.3389/fnhum.2013.00789
	The effect of reduced-fat labelling on chocolate expectations. [References].	2013	Norton, J. EFryer, P. JParkinson, J. A	Food Quality and Preference	28	1	101-105	http://dx.doi.org/10.1016/j.foodqual.2012.08.004
	The effects of alcohol on the emotional displays of Whites in interracial groups. [References].	2013	Fairbairn, Catharine ESayette, Michael ALevine, John MCohn, Jeffrey FCreswell, Kasey G	Emotion	13	3	468-477	http://dx.doi.org/10.1037/a0030934
	The effects of cognitive, affective, and sensory attributes on hotel choice. [References].	2013	Kim, DoheePerdue, Richard R	International Journal of Hospitality Management	35		246-257	http://dx.doi.org/10.1016/j.ijhm.2013.05.012
	The effects of fat talk on body dissatisfaction and eating behavior: The moderating role of dietary restraint. [References].	2013	Compeau, AlyssaAmbwani, Suman	Body Image	10	4	451-461	http://dx.doi.org/10.1016/j.bodyim.2013.04.006
	The family meal panacea: Exploring how different aspects of family meal occurrence, meal habits and meal enjoyment relate to young children's diets. [References].	2013	Skafida, Valeria	Sociology of Health & Illness	35	6	906-923	http://dx.doi.org/10.1111/1467-9566.12007
	The generation and inhibition of hedonically-driven food intake: Behavioral and neurophysiological determinants in healthy weight individuals. [References].	2013	Ely, Alice VWinter, SamanthaLowe, Michael R	Physiology & Behavior	121		25-34	http://dx.doi.org/10.1016/j.physbeh.2013.03.026
	The impact of instrumental feeding on children's responses to taste exposure. [References].	2013	Anez, ERemington, AWardle, JCooke, L	Journal of Human Nutrition and Dietetics	26	5	415-420	http://dx.doi.org/10.1111/jhn.12028
	The impact of nostalgia triggers on emotional responses and revisit intentions in luxury restaurants: The moderating role of hiatus. [References].	2013	Hwang, JinsooHyun, Sunghyup Sean	International Journal of Hospitality Management	33		250-262	http://dx.doi.org/10.1016/j.ijhm.2012.09.001
	The impact of the 2011 East Japan earthquake and subsequent nuclear accident: A preliminary interview study among South Korean people. [References].	2013	Wiwattanapantuwong, JuthatipZhang, YanHonda, AkioAbe, Tsuneyuki	Tohoku Psychologica Folia	72		16-25
	The inertia of conditioned craving. Does context modulate the effect of counterconditioning? [References].	2013	Van Gucht, DinskaBaeyens, FrankHermans, DirkBeckers, Tom	Appetite	65		51-57	http://dx.doi.org/10.1016/j.appet.2013.01.019
	The influence of "tastiness" and "healthiness" labels in cheese flavor perception. [References].	2013	Jacquot, LBerthaud, LSghair, ADiep, CBrand, G	Chemosensory Perception	6	2	53-59	http://dx.doi.org/10.1007/s12078-013-9146-z
	The influence of recent tasting experience on expected liking for foods. [References].	2013	Robinson, EricBlissett, JackieHiggs, Suzanne	Food Quality and Preference	27	1	101-106	http://dx.doi.org/10.1016/j.foodqual.2012.07.001
	The influence of salt taste threshold on acceptability and purchase intent of reformulated reduced sodium vegetable soups. [References].	2013	Mitchell, MichelleBrunton, Nigel PWilkinson, Martin G	Food Quality and Preference	28	1	356-360	http://dx.doi.org/10.1016/j.foodqual.2012.11.002
	The relationship between emotions, food consumption and meal acceptability when eating out of the home. [References].	2013	Edwards, John S. AHartwell, Heather JBrown, Lorraine	Food Quality and Preference	30	1	22-32	http://dx.doi.org/10.1016/j.foodqual.2013.04.004
	The relative influence of alcohol warning statement type on young drinkers' stated choices. [References].	2013	Jarvis, WadePettigrew, Simone	Food Quality and Preference	28	1	244-252	http://dx.doi.org/10.1016/j.foodqual.2012.08.011
	The roles of ambivalence, preference conflict and family identity: A study of food choice among Vietnamese consumers. [References].	2013	Cong, Le ChiOlsen, Svein OttarTuu, Ho Huy	Food Quality and Preference	28	1	92-100	http://dx.doi.org/10.1016/j.foodqual.2012.08.015
	The social life of 'eugh': Disgust as assessment in family mealtimes. [References].	2013	Wiggins, Sally	British Journal of Social Psychology	52	3	489-509	http://dx.doi.org/10.1111/j.2044-8309.2012.02106.x
	The 'variety effect' is anticipated in meal planning. [References].	2013	Wilkinson, Laura LHinton, Elanor CFay, Stephanie HRogers, Peter JBrunstrom, Jeffrey M	Appetite	60		175-179	http://dx.doi.org/10.1016/j.appet.2012.10.001
	Things rank and gross in nature: A review and synthesis of moral disgust. [References].	2013	Chapman, Hanah AAnderson, Adam K	Psychological Bulletin	139	2	300-327	http://dx.doi.org/10.1037/a0030964
	Turning a blind eye to temptation: How cognitive load can facilitate self-regulation. [References].	2013	Van Dillen, Lotte FPapies, Esther KHofmann, Wilhelm	Journal of Personality and Social Psychology	104	3	427-443	http://dx.doi.org/10.1037/a0031262
	Uncontrolled, repetitive eating of small amounts of food or 'grazing': Development and evaluation of a new measure of atypical eating. [References].	2013	Lane, BrigitteSzabo, Marianna	Behaviour Change	30	2	57-73	http://dx.doi.org/10.1017/bec.2013.6
	Underage alcohol sales-It only takes a minute: A new approach to underage alcohol availability. [References].	2013	van Hoof, Joris JGosselt, Jordy F	Journal of Studies on Alcohol and Drugs	74	3	423-427	http://dx.doi.org/10.15288/jsad.2013.74.423
	Using transformative boundary objects to create critical engagement in science: A case study. [References].	2013	Tsurusaki, Blakely KBarton, Angela CalabreseTan, EdnaKoch, PamelaContento, Isobel	Science Education	97	1	1-31	http://dx.doi.org/10.1002/sce.21037
	Weighing and body monitoring among college women: The scale number as an emotional barometer. [References].	2013	Mintz, Laurie BAwad, Germine HStinson, Rebecca DBledman, Rashanta ACoker, Angela DKashubeck-West, SusanConnelly, Kathleen	Journal of College Student Psychotherapy	27	1	78-91	http://dx.doi.org/10.1080/87568225.2013.739039
	What is fair is good: Evidence of consumers' taste for fairness. [References].	2013	Lotz, SebastianChristandl, FabianFetchenhauer, Detlef	Food Quality and Preference	30	2	139-144	http://dx.doi.org/10.1016/j.foodqual.2013.05.010
	When enough is enough! Alcohol servers' refusal styles and key antecedents. [References].	2013	Leo, Cheryl	International Journal of Hospitality Management	35		10-18	http://dx.doi.org/10.1016/j.ijhm.2013.04.013
	Why don't they like that? And can I do anything about it? The nature and correlates of parents' attributions and self-efficacy beliefs about preschool children's food preferences. [References].	2013	Russell, Catherine GeorginaWorsley, Anthony	Appetite	66		34-43	http://dx.doi.org/10.1016/j.appet.2013.02.020
	Women seek more variety in rewards when closer to ovulation. [References].	2013	Faraji-Rad, AliMoeini-Jazani, MehradWarlop, Luk	Journal of Consumer Psychology	23	4	503-508	http://dx.doi.org/10.1016/j.jcps.2013.05.001
	Worry as a predictor of nutrition behaviors: Results from a nationally representative survey. [References].	2013	Ferrer, Rebecca ABergman, Hannah EKlein, William M. P	Health Education & Behavior	40	1	88-96	http://dx.doi.org/10.1177/1090198112439410
	"Eat like a man". A social constructionist analysis of the role of food in men's lives. [References].	2012	Newcombe, Mark AMcCarthy, Mary BCronin, James MMcCarthy, Sinead N	Appetite	59	2	391-398	http://dx.doi.org/10.1016/j.appet.2012.05.031
	"Healthy," "diet," or "hedonic". How nutrition claims affect food-related perceptions and intake? [References].	2012	Gravel, KarineDoucet, EricPeter Herman, CPomerleau, SoniaBourlaud, Anne-SophieProvencher, Veronique	Appetite	59	3	877-884	http://dx.doi.org/10.1016/j.appet.2012.08.028
	A bittersweet symphony: Systematically modulating the taste of food by changing the sonic properties of the soundtrack playing in the background. [References].	2012	Crisinel, Anne-SylvieCosser, StefanKing, ScottJones, RussPetrie, JamesSpence, Charles	Food Quality and Preference	24	1	201-204	http://dx.doi.org/10.1016/j.foodqual.2011.08.009
	A fruity note: Crossmodal associations between odors and musical notes. [References].	2012	Crisinel, Anne-SylvieSpence, Charles	Chemical Senses	37	2	151-158	http://dx.doi.org/10.1093/chemse/bjr085
	A mixed method approach to understanding the role of emotions and sensual delight in dining experience. [References].	2012	Arora, Raj	Journal of Consumer Marketing	29	5	333-343	http://dx.doi.org/10.1108/07363761211247451
	A selective emotional decision-making bias elicited by facial expressions. [References].	2012	Furl, NicholasGallagher, ShannonAverbeck, Bruno B	PLoS ONE	7	3		http://dx.doi.org/10.1371/journal.pone.0033461
	Acculturation and BMI among Chinese, Korean and Vietnamese adults. [References].	2012	Chen, LuJuon, Hee-SoonLee, Sunmin	Journal of Community Health: The Publication for Health Promotion and Disease Prevention	37	3	539-546	http://dx.doi.org/10.1007/s10900-011-9476-1
	Acute energy compensation and macronutrient intake following exercise in active and inactive males who are normal weight. [References].	2012	Jokisch, EmilyColetta, AdrianaRaynor, Hollie A	Appetite	58	2	722-729	http://dx.doi.org/10.1016/j.appet.2011.11.024
	Acute neurocognitive effects of epigallocatechin gallate (EGCG). [References].	2012	Scholey, AndrewDowney, Luke ACiorciari, JosephPipingas, AndrewNolidin, KarenFinn, MelissaWines, MelissaCatchlove, SarahTerrens, AlirraBarlow, EmmaGordon, LeanneStough, Con	Appetite	58	2	767-770	http://dx.doi.org/10.1016/j.appet.2011.11.016
	Adolescent and adult visual preferences for pictures of fruit and vegetable mixes-Effect of complexity. [References].	2012	Mielby, Line HollerKildegaard, HeidiGabrielsen, GormEdelenbos, MereteThybo, Anette Kistrup	Food Quality and Preference	26	2	188-195	http://dx.doi.org/10.1016/j.foodqual.2012.04.014
	Affective response of adolescents toward fruit- and vegetable-based snacks and the role of neophobia, gender and age. [References].	2012	Mielby, L. HNorgaard, M. KEdelenbos, MThybo, A. K	Journal of Sensory Studies	27	6	425-438	http://dx.doi.org/10.1111/joss.12007
	Alcohol affects the emotional modulation of cognitive control: An event-related brain potential study. [References].	2012	Euser, Anja SFranken, Ingmar H. A	Psychopharmacology	222	3	459-476	http://dx.doi.org/10.1007/s00213-012-2664-6
	Alcohol and group formation: A multimodal investigation of the effects of alcohol on emotion and social bonding. [References].	2012	Sayette, Michael ACreswell, Kasey GDimoff, John DFairbairn, Catharine ECohn, Jeffrey FHeckman, Bryan WKirchner, Thomas RLevine, John MMoreland, Richard L	Psychological Science	23	8	869-878	http://dx.doi.org/10.1177/0956797611435134
	Altered processing of sweet taste in the brain of diet soda drinkers. [References].	2012	Green, ErinMurphy, Claire	Physiology & Behavior	107	4	560-567	http://dx.doi.org/10.1016/j.physbeh.2012.05.006
	Application of ethnography and conjoint analysis to determine key consumer attributes for latte-style coffee beverages. [References].	2012	Jervis, S. MLopetcharat, KDrake, M. A	Journal of Sensory Studies	27	1	48-58	http://dx.doi.org/10.1111/j.1745-459X.2011.00366.x
	Assessing the impact of a Christmas advertisement campaign on Catalan wine preference using Choice Experiments. [References].	2012	Kallas, ZeinEscobar, CristinaGil, Jose Maria	Appetite	58	1	285-298	http://dx.doi.org/10.1016/j.appet.2011.09.017
	Assessment of disgust sensitivity in children with an age-downward version of the Disgust Emotion Scale. [References].	2012	Muris, PeterHuijding, JorgMayer, BirgitLangkamp, MaritReyhan, ElaOlatunji, Bunmi	Behavior Therapy	43	4	876-886	http://dx.doi.org/10.1016/j.beth.2012.03.002
	Auditory contributions to flavour perception and feeding behaviour. [References].	2012	Spence, Charles	Physiology & Behavior	107	4	505-515	http://dx.doi.org/10.1016/j.physbeh.2012.04.022
	Autonomic nervous system responses on and facial expressions to the sight, smell, and taste of liked and disliked foods. [References].	2012	de Wijk, Rene AKooijman, ValescaVerhoeven, Rob H. GHolthuysen, Nancy T. Ede Graaf, Cees	Food Quality and Preference	26	2	196-203	http://dx.doi.org/10.1016/j.foodqual.2012.04.015
	Awareness changes placebo effects for feeling relaxed, but not for liking. [References].	2012	Kuenzel, JBlanchette, IZandstra, E. HThomas, AEl-Deredy, W	Journal of Marketing Communications	18	5	379-396	http://dx.doi.org/10.1080/13527266.2010.548009
	Book review. [References].	2012	Schroeder, Kari Britt	Evolution and Human Behavior	33	2	165-167	http://dx.doi.org/10.1016/j.evolhumbehav.2011.11.008
	Brain response to the luminal nutrient stimulation. [References].	2012	Torii, KunioUematsu, AkiraTsurugizawa, Tomokazu	Chemosensory Perception	5	1	110-116	http://dx.doi.org/10.1007/s12078-011-9113-5
	Buying seafood: Understanding barriers to purchase across consumption segments. [References].	2012	Birch, DLawley, M	Food Quality and Preference	26	1	12-21	http://dx.doi.org/10.1016/j.foodqual.2012.03.004
	CATA penalty/reward. [References].	2012	Plaehn, Dave	Food Quality and Preference	24	1	141-152	http://dx.doi.org/10.1016/j.foodqual.2011.10.008
	Changes in liking for a no added salt soup as a function of exposure. [References].	2012	Methven, LisaLangreney, ElodiePrescott, John	Food Quality and Preference	26	2	135-140	http://dx.doi.org/10.1016/j.foodqual.2012.04.012
	Chemosensory learning and flavour: Perception, preference and intake. [References].	2012	Prescott, John	Physiology & Behavior	107	4	553-559	http://dx.doi.org/10.1016/j.physbeh.2012.04.008
	Children's liking and intake of vegetables: A school-based intervention study. [References].	2012	Olsen, AnnemarieRitz, ChristianKraaij, Lise WMoller, Per	Food Quality and Preference	23	2	90-98	http://dx.doi.org/10.1016/j.foodqual.2011.10.004
	CNS regulation of appetite. [References].	2012	Harrold, Joanne ADovey, Terry MBlundell, John EHalford, Jason C. G	Neuropharmacology	63	1	3-17	http://dx.doi.org/10.1016/j.neuropharm.2012.01.007
	Collectible toys as marketing tools: Understanding preschool children's responses to foods paired with premiums. [References].	2012	McAlister, Anna RCornwell, T. Bettina	Journal of Public Policy & Marketing	31	2	195-205	http://dx.doi.org/10.1509/jppm.10.067
	College student smokers: Former versus current and nonsmokers. [References].	2012	Berg, Carla JSchauer, Gillian LRodgers, KirstenNarula, Shana K	American Journal of Preventive Medicine	43	5, Suppl 3	S229-S236	http://dx.doi.org/10.1016/j.amepre.2012.07.038
	Combining contingent valuation with the analytical hierarchy process to decompose the value of rabbit meat. [References].	2012	Kallas, ZeinGil, Jose Maria	Food Quality and Preference	24	2	251-259	http://dx.doi.org/10.1016/j.foodqual.2011.11.006
	Combining extrinsic and intrinsic information in consumer acceptance studies. [References].	2012	Menichelli, ElenaOlsen, Nina VeflenMeyer, ChristineNaes, Tormod	Food Quality and Preference	23	2	148-159	http://dx.doi.org/10.1016/j.foodqual.2011.03.007
	Comment analysis of consumer's likes and dislikes as an alternative tool to preference mapping. A case study on apples. [References].	2012	Symoneaux, RGalmarini, M. VMehinagic, E	Food Quality and Preference	24	1	59-66	http://dx.doi.org/10.1016/j.foodqual.2011.08.013
	Comparing the liking for Korean style salad dressings and beverages between US and Korean consumers: Effects of sensory and non-sensory factors. [References].	2012	Chung, LanaChung, Seo-JinKim, Jin-YoungKim, Kwang-OkO'Mahony, MichaelVickers, ZataCha, Sung-MiIshii, RieBaures, KatieKim, Haeng-Ran	Food Quality and Preference	26	1	105-118	http://dx.doi.org/10.1016/j.foodqual.2012.03.011
	Comparison of methods to monitor liking of food during consumption. [References].	2012	Sudre, JulienPineau, NicolasLoret, ChrystelMartin, Nathalie	Food Quality and Preference	24	1	179-189	http://dx.doi.org/10.1016/j.foodqual.2011.10.013
	Comparison of rating, best-worst scaling, and adolescents' real choices of snacks. [References].	2012	Mielby, Line HollerEdelenbos, MereteThybo, Anette Kistrup	Food Quality and Preference	25	2	140-147	http://dx.doi.org/10.1016/j.foodqual.2012.02.007
	Comparison of sensory, physiological, personality, and cultural attributes in regular spicy food users and non-users. [References].	2012	Ludy, Mary-JonMattes, Richard D	Appetite	58	1	19-27	http://dx.doi.org/10.1016/j.appet.2011.09.018
	Computer-based assessments of expected satiety predict behavioural measures of portion-size selection and food intake. [References].	2012	Wilkinson, Laura LHinton, Elanor CFay, Stephanie HFerriday, DanielleRogers, Peter JBrunstrom, Jeffrey M	Appetite	59	3	933-938	http://dx.doi.org/10.1016/j.appet.2012.09.007
	Consumer segmentation based on convenience orientation and attitudes towards quality attributes of lamb meat. [References].	2012	Bernues, AlbertoRipoll, GuillermoPanea, Begona	Food Quality and Preference	26	2	211-220	http://dx.doi.org/10.1016/j.foodqual.2012.04.008
	Consumer willingness to pay for food safety in Tanzania: An incentive-aligned conjoint analysis. [References].	2012	Alphonce, RoselyneAlfnes, Frode	International Journal of Consumer Studies	36	4	394-400	http://dx.doi.org/10.1111/j.1470-6431.2011.01067.x
	Consumer-based optimization of blackberry, blueberry and concord juice blends. [References].	2012	Lawless, Lydia J. RThrelfall, Renee TMeullenet, Jean-FrancoisHoward, Luke R	Journal of Sensory Studies	27	6	439-450	http://dx.doi.org/10.1111/joss.12008
	Consumers' preferences for private and national brand food products. [References].	2012	Wyma, Louisevan der Merwe, DaleenBosman, Magdalena J. CErasmus, Alet CStrydom, HermanSteyn, Faans	International Journal of Consumer Studies	36	4	432-439	http://dx.doi.org/10.1111/j.1470-6431.2011.01076.x
	Consuming polydextrose in a mid-morning snack increases acute satiety measurements and reduces subsequent energy intake at lunch in healthy human subjects. [References].	2012	Hull, SarahRe, RobertaTiihonen, KirstiViscione, LuisaWickham, Martin	Appetite	59	3	706-712	http://dx.doi.org/10.1016/j.appet.2012.08.004
	Contributions of Philip Teitelbaum to affective neuroscience. [References].	2012	Berridge, Kent C	Behavioural Brain Research	231	2	396-403	http://dx.doi.org/10.1016/j.bbr.2011.10.030
	Cross-cultural conceptualization of the words Traditional and Innovation in a food context by means of sorting task and hedonic evaluation. [References].	2012	Guerrero, LuisClaret, AnnaVerbeke, WimVanhonacker, FiliepEnderli, GeraldineSulmont-Rosse, ClaireHersleth, MargretheGuardia, Maria Dolors	Food Quality and Preference	25	1	69-78	http://dx.doi.org/10.1016/j.foodqual.2012.01.008
	Current progress in the assessment of 'liking' vs. 'wanting' food in human appetite. Comment on '"You Say it's Liking, I Say it's Wanting...". On the difficulty of disentangling food reward in man'. [References].	2012	Finlayson, GrahamDalton, Michelle	Appetite	58	1	373-378	http://dx.doi.org/10.1016/j.appet.2011.10.011
	Death row nutrition. Curious conclusions of last meals. [References].	2012	Wansink, BrianKniffin, Kevin MShimizu, Mitsuru	Appetite	59	3	837-843	http://dx.doi.org/10.1016/j.appet.2012.08.017
	Demand characteristics, pre-test attitudes and time-on-task trends in the effects of chewing gum on attention and reported mood in healthy volunteers. [References].	2012	Allen, A. PSmith, A. P	Appetite	59	2	349-356	http://dx.doi.org/10.1016/j.appet.2012.05.026
	Development of a questionnaire to assay recalled liking for salt, sweet and fat. [References].	2012	Deglaire, AmelieMejean, CarolineCastetbon, KatiaKesse-Guyot, EmmanuelleUrbano, ChristineHercberg, SergeSchlich, Pascal	Food Quality and Preference	23	2	110-124	http://dx.doi.org/10.1016/j.foodqual.2011.08.006
	Development of a sensory lexicon and application by an industry trade panel for turron, a European protected product. [References].	2012	Vazquez-Araujo, LauraChambers, DeloresCarbonell-Barrachina, Angel A	Journal of Sensory Studies	27	1	26-36	http://dx.doi.org/10.1111/j.1745-459X.2011.00364.x
	Development, brain plasticity and reward: early high-fat diet exposure confers vulnerability to obesity-view from the chair. [References].	2012	Walker, C.-D	International Journal of Obesity	2	Suppl 2	S3-S6
	Diet and anxiety. An exploration into the Orthorexic Society. [References].	2012	Rangel, CristianDukeshire, StevenMacDonald, Letitia	Appetite	58	1	124-132	http://dx.doi.org/10.1016/j.appet.2011.08.024
	Dieting and food craving. A descriptive, quasi-prospective study. [References].	2012	Massey, AnnaHill, Andrew J	Appetite	58	3	781-785	http://dx.doi.org/10.1016/j.appet.2012.01.020
	Differential brain responses to social exclusion by one's own versus opposite-gender peers. [References].	2012	Bolling, Danielle ZPelphrey, Kevin AVander Wyk, Brent C	Social Neuroscience	7	4	331-346	http://dx.doi.org/10.1080/17470919.2011.623181
	Disgust elevates core body temperature and up-regulates certain oral immune markers. [References].	2012	Stevenson, Richard JHodgson, DeborahOaten, Megan JMoussavi, MahtaLangberg, RebekahCase, Trevor IBarouei, Javad	Brain, Behavior, and Immunity	26	7	1160-1168	http://dx.doi.org/10.1016/j.bbi.2012.07.010
	Disliked food acting as a contaminant during infancy. A disgust based motivation for rejection. [References].	2012	Brown, S. DHarris, G	Appetite	58	2	535-538	http://dx.doi.org/10.1016/j.appet.2012.01.010
	Disliked food acting as a contaminant in a sample of young children. [References].	2012	Brown, S. DHarris, GBell, LLines, L. M	Appetite	58	3	991-996	http://dx.doi.org/10.1016/j.appet.2012.02.047
	Distinct associations between energy balance and the sleep characteristics slow wave sleep and rapid eye movement sleep. [References].	2012	Rutters, FGonnissen, H. KHursel, RLemmens, S. GMartens, E. AWesterterp-Plantenga, M. S	International Journal of Obesity	36	10	1346-1352	http://dx.doi.org/10.1038/ijo.2011.250
	Do implicit measures of attitudes incrementally predict snacking behaviour over explicit affect-related measures? [References].	2012	Ayres, KarenConner, Mark TPrestwich, AndrewSmith, Paul	Appetite	58	3	835-841	http://dx.doi.org/10.1016/j.appet.2012.01.019
	Do victims of injustice punish to improve their mood? [References].	2012	Gollwitzer, MarioBushman, Brad J	Social Psychological and Personality Science	3	5	572-580	http://dx.doi.org/10.1177/1948550611430552
	Does coffee enriched with chlorogenic acids improve mood and cognition after acute administration in healthy elderly? A pilot study. [References].	2012	Cropley, VanessaCroft, RodneySilber, BeataNeale, ChrisScholey, AndrewStough, ConSchmitt, Jeroen	Psychopharmacology	219	3	737-749	http://dx.doi.org/10.1007/s00213-011-2395-0
	Dopamine and food reward: Effects of acute tyrosine/phenylalanine depletion on appetite. [References].	2012	Hardman, Charlotte AHerbert, Vanessa M. BBrunstrom, Jeffrey MMunafo, Marcus RRogers, Peter J	Physiology & Behavior	105	5	1202-1207	http://dx.doi.org/10.1016/j.physbeh.2011.12.022
	Drivers and barriers to seafood consumption in Australia. [References].	2012	Birch, DawnLawley, MeredithHamblin, Denise	Journal of Consumer Marketing	29	1	64-73	http://dx.doi.org/10.1108/07363761211193055
	Drug use is associated with elevated food consumption in college students. [References].	2012	Nolan, Laurence JStolze, Megan R	Appetite	58	3	898-906	http://dx.doi.org/10.1016/j.appet.2012.02.014
	Eating behaviour, insulin resistance and cluster of metabolic risk factors in European adolescents. The HELENA Study. [References].	2012	Sese, Maria AJimenez-Pavon, DavidGilbert, Chantal CGonzalez-Gross, MarcelaGottrand, Fredericde Henauw, StefaanBreidenassel, ChristinaWarnberg, JuliaWidhalm, KurtMolnar, DenesManios, YannisCuenca-Garcia, MagdalenaKafatos, AnthonyMoreno, Luis A	Appetite	59	1	140-147	http://dx.doi.org/10.1016/j.appet.2012.04.011
	Editorial. [References].	2012	Punter, PieterDijksterhuis, Garmt	Food Quality and Preference	23	1	1-2	http://dx.doi.org/10.1016/j.foodqual.2011.09.001
	Effect of salt intensity in soup on ad libitum intake and on subsequent food choice. [References].	2012	Bolhuis, Dieuwerke PLakemond, Catriona M. Mde Wijk, Rene ALuning, Pieternel Ade Graaf, Cees	Appetite	58	1	48-55	http://dx.doi.org/10.1016/j.appet.2011.09.001
	Effects of evoked consumption contexts on hedonic ratings: A case study with two fruit beverages. [References].	2012	Hein, Karen AHamid, NazimahJaeger, Sara RDelahunty, Conor M	Food Quality and Preference	26	1	35-44	http://dx.doi.org/10.1016/j.foodqual.2012.02.014
	Effects of health labels on expected and actual taste perception of soup. [References].	2012	Liem, D. GToraman Aydin, NZandstra, E. H	Food Quality and Preference	25	2	192-197	http://dx.doi.org/10.1016/j.foodqual.2012.02.015
	Effects of short-term food deprivation on interoceptive awareness, feelings and autonomic cardiac activity. [References].	2012	Herbert, Beate MHerbert, CorneliaPollatos, OlgaWeimer, KatjaEnck, PaulSauer, HeleneZipfel, Stephan	Biological Psychology	89	1	71-79	http://dx.doi.org/10.1016/j.biopsycho.2011.09.004
	Emotions and pair trust in asynchronous hospitality cultural exchange for students in Taiwan and Hong Kong. [References].	2012	Wang, Mei-jungChen, Hsueh Chu	TOJET: The Turkish Online Journal of Educational Technology	11	4	119-131
	Ever-changing cycles of musical pleasure: The role of dopamine and anticipation. [References].	2012	Gebauer, LineKringelbach, Morten LVuust, Peter	Psychomusicology: Music, Mind, and Brain	22	2	152-167	http://dx.doi.org/10.1037/a0031126
	Experimental effects of chocolate deprivation on cravings, mood, and consumption in high and low chocolate-cravers. [References].	2012	Moreno-Dominguez, SilviaRodriguez-Ruiz, SoniaMartin, MariaWarren, Cortney S	Appetite	58	1	111-116	http://dx.doi.org/10.1016/j.appet.2011.09.013
	Exploring the influence of emotion on human decision making in human-wildlife conflict. [References].	2012	Hudenko, Heather Wieczorek	Human Dimensions of Wildlife	17	1	16-28	http://dx.doi.org/10.1080/10871209.2012.623262
	Exposure to multiple components of a garden-based intervention for middle school students increases fruit and vegetable consumption. [References].	2012	Evans, AlexandraRanjit, NaliniRutledge, RondaMedina, JoseJennings, RoseSmiley, AndrewStigler, MelissaHoelscher, Deanna	Health Promotion Practice	13	5	608-616	http://dx.doi.org/10.1177/1524839910390357
	Familiarity with and affective responses to foods in 8-11-year-old children. The role of food neophobia and parental education. [References].	2012	Mustonen, SariOerlemans, PattyTuorila, Hely	Appetite	58	3	777-780	http://dx.doi.org/10.1016/j.appet.2012.01.027
	Familiarizing with toy food: Preliminary research and future directions. [References].	2012	Lynch, Meghan	Journal of Nutrition Education and Behavior	44	6	639-643	http://dx.doi.org/10.1016/j.jneb.2011.01.012
	Fear of flooding and the group matrix: An application of group analytic ideas to the issue of climate change denial. [References].	2012	Gallop, Diana	Psychodynamic Practice: Individuals, Groups and Organisations	18	2	237-243	http://dx.doi.org/10.1080/14753634.2012.664877
	Feed-forward mechanisms: Addiction-like behavioral and molecular adaptations in overeating. [References].	2012	Alsio, JohanOlszewski, Pawel KLevine, Allen SSchioth, Helgi B	Frontiers in Neuroendocrinology	33	2	127-139	http://dx.doi.org/10.1016/j.yfrne.2012.01.002
	Flavour-nutrient learning in humans: An elusive phenomenon? [References].	2012	Yeomans, Martin R	Physiology & Behavior	106	3	345-355	http://dx.doi.org/10.1016/j.physbeh.2012.03.013
	Food cravings and food cue responding across the menstrual cycle in a non-eating disordered sample. [References].	2012	McVay, Megan AppersonCopeland, Amy LNewman, Hannah SGeiselman, Paula J	Appetite	59	2	591-600	http://dx.doi.org/10.1016/j.appet.2012.07.011
	Food images engage subliminal motivation to seek food. [References].	2012	Ziauddeen, HSubramaniam, NGaillard, RBurke, L. KFarooqi, I. SFletcher, P. C	International Journal of Obesity	36	9	1245-1247	http://dx.doi.org/10.1038/ijo.2011.239
	Food, waste and safety: Negotiating conflicting social anxieties into the practices of domestic provisioning. [References].	2012	Watson, MattMeah, Angela	The Sociological Review	60	Suppl 2	102-120	http://dx.doi.org/10.1111/1467-954X.12040
	GABRA2 genotype, impulsivity, and body mass. [References].	2012	Bauer, Lance OYang, Bao-ZhuHouston, Rebecca JKranzler, Henry RGelernter, Joel	The American Journal on Addictions	21	5	404-410	http://dx.doi.org/10.1111/j.1521-0391.2012.00252.x
	Gender differences in hedonic values, utilitarian values and behavioural intentions of young consumers: Insights from Iran. [References].	2012	Nejati, MehranMoghaddam, Parnia Parakhodi	Young Consumers	13	4	337-344	http://dx.doi.org/10.1108/17473611211282581
	Gender differences in self-conscious emotional experience: A meta-analysis. [References].	2012	Else-Quest, Nicole MHiggins, AshleyAllison, CarlieMorton, Lindsay C	Psychological Bulletin	138	5	947-981	http://dx.doi.org/10.1037/a0027930
	Genetic contribution to sour taste preference. [References].	2012	Tornwall, OutiSilventoinen, KarriKeskitalo-Vuokko, KaisuPerola, MarkusKaprio, JaakkoTuorila, Hely	Appetite	58	2	687-694	http://dx.doi.org/10.1016/j.appet.2011.12.020
	Guilty pleasures II: Restrained eaters' implicit preferences for high, moderate and low-caloric food. [References].	2012	Houben, KatrijnRoefs, AnneJansen, Anita	Eating Behaviors	13	3	275-277	http://dx.doi.org/10.1016/j.eatbeh.2012.03.007
	High HPA-axis activation disrupts the link between liking and wanting with liking and wanting related brain signaling. [References].	2012	Born, Jurriaan MMartens, Mieke J. IRutters, FemkeLemmens, Sofie G. TGoebel, RainerWesterterp-Plantenga, Margriet S	Physiology & Behavior	105	2	321-324	http://dx.doi.org/10.1016/j.physbeh.2011.08.015
	Histamine and motivation. [References].	2012	Torrealba, FernandoRiveros, Maria EContreras, MarcoValdes, Jose L	Frontiers in Systems Neuroscience	6			http://dx.doi.org/10.3389/fnsys.2012.00051
	How effective is information provision in shaping food safety related purchasing decisions? Evidence from a choice experiment in Lebanon. [References].	2012	Chalak, AliAbiad, Mohamad	Food Quality and Preference	26	1	81-92	http://dx.doi.org/10.1016/j.foodqual.2012.04.001
	How emotions expressed by adults' faces affect the desire to eat liked and disliked foods in children compared to adults. [References].	2012	Barthomeuf, LaetitiaDroit-Volet, SylvieRousset, Sylvie	British Journal of Developmental Psychology	30	2	253-266	http://dx.doi.org/10.1111/j.2044-835X.2011.02033.x
	How to tell where 'liking' ends and 'wanting' begins. [References].	2012	Havermans, Remco C	Appetite	58	1	252-255	http://dx.doi.org/10.1016/j.appet.2011.10.013
	Human sensory preconditioning in a flavor preference paradigm. [References].	2012	Privitera, Gregory JMulcahey, Colleen POrlowski, Cassandra M	Appetite	59	2	414-418	http://dx.doi.org/10.1016/j.appet.2012.06.005
	Identifying drivers of liking for commercial spreadable cheeses with different fat content. [References].	2012	Bayarri, SaraMarti, MarCarbonell, InmaculadaCostell, Elvira	Journal of Sensory Studies	27	1	1-11	http://dx.doi.org/10.1111/j.1745-459X.2011.00362.x
	Increasing children's consumption of fruit and vegetables: Does the type of exposure matter? [References].	2012	Osborne, Chelsea LForestell, Catherine A	Physiology & Behavior	106	3	362-368	http://dx.doi.org/10.1016/j.physbeh.2012.01.006
	Individual differences and preference for dietary fat using the Fat Preference Questionnaire© in a UK sample. [References].	2012	Day, Catherine JMcHale, SueFrancis, John	Appetite	58	2	679-686	http://dx.doi.org/10.1016/j.appet.2011.12.013
	Inducing negative affect increases the reward value of appetizing foods in dieters. [References].	2012	Wagner, Dylan DBoswell, Rebecca GKelley, William MHeatherton, Todd F	Journal of Cognitive Neuroscience	24	7	1625-1633	http://dx.doi.org/10.1162/jocn_a_00238
	Infant visual preference for fruit enhanced by congruent in-season odor. [References].	2012	Wada, YujiInada, YunaYang, JialeKunieda, SatomiMasuda, TomohiroKimura, AtsushiKanazawa, SoYamaguchi, Masami K	Appetite	58	3	1070-1075	http://dx.doi.org/10.1016/j.appet.2012.02.002
	Influence of caffeine on the liking of novel-flavored soda in adolescents. [References].	2012	Temple, Jennifer LZiegler, Amanda MGraczyk, AdamBendlin, AshleyO'Leary, ShannonSchnittker, Yasemin S	Psychopharmacology	223	1	37-45	http://dx.doi.org/10.1007/s00213-012-2684-2
	Influence of expectations created by label on consumers acceptance of Uruguayan low-fat cheeses. [References].	2012	Arcia, P. LCurutchet, ACostell, ETarrega, A	Journal of Sensory Studies	27	5	344-351	http://dx.doi.org/10.1111/j.1745-459X.2012.00398.x
	Influence of food odorant names on the verbal measurement of emotions. [References].	2012	Porcherot, ChristelleDelplanque, SylvainPlanchais, AuroreGaudreau, NadineAccolla, RiccardoCayeux, Isabelle	Food Quality and Preference	23	2	125-133	http://dx.doi.org/10.1016/j.foodqual.2011.07.006
	Integrating sensory evaluation in adaptive conjoint analysis to elaborate the conflicting influence of intrinsic and extrinsic attributes on food choice. [References].	2012	Hoppert, KarinMai, RobertZahn, SusannHoffmann, StefanRohm, Harald	Appetite	59	3	949-955	http://dx.doi.org/10.1016/j.appet.2012.09.005
	Integrating social exchange and affective explanations for the receipt of help and harm: A social network approach. [References].	2012	Lyons, Brent JScott, Brent A	Organizational Behavior and Human Decision Processes	117	1	66-79	http://dx.doi.org/10.1016/j.obhdp.2011.10.002
	Investigating the drivers of consumer cross-category learning for new products using multiple data sets. [References].	2012	Sridhar, KarthikBezawada, RamTrivedi, Minakshi	Marketing Science	31	4	668-688	http://dx.doi.org/10.1287/mksc.1120.0717
	Investigating the role of festivalscape in culinary tourism: The case of food and wine events. [References].	2012	Mason, Michela CPaggiaro, Adriano	Tourism Management	33	6	1329-1336	http://dx.doi.org/10.1016/j.tourman.2011.12.016
	Investigation of the impact of sensitivity to cis-3-hexen-1-ol (green/grassy) on food acceptability and selection. [References].	2012	Jaeger, S. RPineau, BBava, C. MAtkinson, K. RMcRae, J. FAxten, L. GChheang, S. LBeresford, M. KPeng, MPaisley, A. GReinbach, H. CRouse, S. AWohlers, M. WJia, YNewcomb, R. D	Food Quality and Preference	24	2	230-242	http://dx.doi.org/10.1016/j.foodqual.2011.11.005
	Is it the plate or is it the food? Assessing the influence of the color (black or white) and shape of the plate on the perception of the food placed on it. [References].	2012	Piqueras-Fiszman, BetinaAlcaide, JorgeRoura, ElenaSpence, Charles	Food Quality and Preference	24	1	205-208	http://dx.doi.org/10.1016/j.foodqual.2011.08.011
	Is meat male? A quantitative multimethod framework to establish metaphoric relationships. [References].	2012	Rozin, PaulHormes, Julia MFaith, Myles SWansink, Brian	Journal of Consumer Research	39	3	629-643	http://dx.doi.org/10.1086/664970
	It's not just lunch: Extra-pair commensality can trigger sexual jealousy. [References].	2012	Kniffin, Kevin MWansink, Brian	PLoS ONE	7	7		http://dx.doi.org/10.1371/journal.pone.0040445
	Joe Camel in a bottle: Diageo, the Smirnoff brand, and the transformation of the youth alcohol model. [References].	2012	Mosher, James F	American Journal of Public Health	102	1	56-63	http://dx.doi.org/10.2105/AJPH.2011.300387
	Licking and liking: The assessment of hedonic responses in rodents. [References].	2012	Dwyer, Dominic M	The Quarterly Journal of Experimental Psychology	65	3	371-394	http://dx.doi.org/10.1080/17470218.2011.652969
	Likelihood of buying healthy convenience food: An at-home testing procedure for ready-to-heat meals. [References].	2012	Olsen, Nina VeflenMenichelli, ElenaSorheim, OddvinNaes, Tormod	Food Quality and Preference	24	1	171-178	http://dx.doi.org/10.1016/j.foodqual.2011.11.001
	Liking and the orosensory perception of food in a stress vs. Rest condition in overweight and normal weight participants. [References].	2012	Martens, Mieke J. IBorn, Jurriaan MLemmens, Sofie G. TAdam, Tanja CWesterterp-Plantenga, Margriet S	Food Quality and Preference	26	2	252-258	http://dx.doi.org/10.1016/j.foodqual.2012.05.005
	Liking food less: The impact of social influence on food liking evaluations in female students. [References].	2012	Robinson, EricHiggs, Suzanne	PLoS ONE	7	11
	Liking of anthocyanin-rich juices by children and adolescents. [References].	2012	Drossard, ClaudiaFrohling, BettinaBolzenius, KatjaDietrich, HelmutKunz, ClemensKersting, Mathilde	Appetite	58	2	623-628	http://dx.doi.org/10.1016/j.appet.2012.01.002
	Lingual tactile acuity and food texture preferences among children and their mothers. [References].	2012	Lukasewycz, Laura DMennella, Julie A	Food Quality and Preference	26	1	58-66	http://dx.doi.org/10.1016/j.foodqual.2012.03.007
	Links between maternal feeding practices and children's eating difficulties. Validation of French tools. [References].	2012	Rigal, NatalieChabanet, ClaireIssanchou, SylvieMonnery-Patris, Sandrine	Appetite	58	2	629-637	http://dx.doi.org/10.1016/j.appet.2011.12.016
	Liquid courage or liquid fear: Alcohol intoxication and anxiety facilitate physical aggression. [References].	2012	Parrott, Dominic JGallagher, Kathryn EZeichner, Amos	Substance Use & Misuse	47	7	774-786	http://dx.doi.org/10.3109/10826084.2012.667182
	Looks good enough to eat: How food plating preferences differ across cultures and continents. [References].	2012	Zampollo, FrancescaWansink, BrianKniffin, Kevin MShimizu, MitsuruOmori, Aki	Cross-Cultural Research: The Journal of Comparative Social Science	46	1	31-49	http://dx.doi.org/10.1177/1069397111418428
	Low levels of food involvement and negative affect reduce the quality of diet in women of lower educational attainment. [References].	2012	Jarman, MLawrence, WNtani, GTinati, TPease, ABlack, CBaird, JBarker, M	Journal of Human Nutrition and Dietetics	25	5	444-452	http://dx.doi.org/10.1111/j.1365-277X.2012.01250.x
	Making tea in place: Experiences of women engaged in a Japanese tea ceremony. [References].	2012	Sakuae, MariReid, Denise	Journal of Occupational Science	19	3	283-291	http://dx.doi.org/10.1080/14427591.2011.610775
	Market price differentials for food packaging characteristics. [References].	2012	Loose, Simone MuellerSzolnoki, Gergely	Food Quality and Preference	25	2	171-182	http://dx.doi.org/10.1016/j.foodqual.2012.02.009
	Measuring children's food preferences: Using pictures in a computerized conjoint analysis. [References].	2012	Olsen, AKildegaard, HGabrielsen, GThybo, A. KMoller, P	Journal of Sensory Studies	27	4	264-276	http://dx.doi.org/10.1111/j.1745-459X.2012.00391.x
	Measuring emotional responses to foods and food names using questionnaires. [References].	2012	Cardello, Armand VMeiselman, Herbert LSchutz, Howard GCraig, CaelliGiven, ZacharyLesher, Larry LEicher, Steven	Food Quality and Preference	24	2	243-250	http://dx.doi.org/10.1016/j.foodqual.2011.12.002
	Moderation of distress-induced eating by emotional eating scores. [References].	2012	van Strien, TatjanaHerman, C. PeterAnschutz, Doeschka JEngels, Rutger C. M. Ede Weerth, Carolina	Appetite	58	1	277-284	http://dx.doi.org/10.1016/j.appet.2011.10.005
	Modified Checklist for Autism in Toddlers (M-CHAT) screening at 18 months of age predicts concurrent understanding of desires, word learning and expressive vocabulary. [References].	2012	Wright, KristynPoulin-Dubois, Diane	Research in Autism Spectrum Disorders	6	1	184-192	http://dx.doi.org/10.1016/j.rasd.2011.04.004
	Molecular mechanisms underlying memory consolidation of taste information in the cortex. [References].	2012	Gal-Ben-Ari, ShunitRosenblum, Kobi	Frontiers in Behavioral Neuroscience	5			http://dx.doi.org/10.3389/fnbeh.2011.00087
	Monotonous consumption of fibre-enriched bread at breakfast increases satiety and influences subsequent food intake. [References].	2012	Touyarou, PeioSulmont-Rosse, ClaireGagnaire, AudeIssanchou, SylvieBrondel, Laurent	Appetite	58	2	575-581	http://dx.doi.org/10.1016/j.appet.2011.11.026
	Mood, alertness, and performance in response to sleep deprivation and recovery sleep in experienced shiftworkers versus non-shiftworkers. [References].	2012	Wehrens, Sophie M. THampton, Shelagh MKerkhofs, MyriamSkene, Debra J	Chronobiology International	29	5	537-548	http://dx.doi.org/10.3109/07420528.2012.675258
	More food for thought on imagery perspective and preference. [References].	2012	Tobin, DanielleHall, Craig	Journal of Mental Imagery	36	1-2	109-112
	More than just a pretty face. The relationship between infant's temperament, food acceptance, and mothers' perceptions of their enjoyment of food. [References].	2012	Forestell, Catherine AMennella, Julie A	Appetite	58	3	1136-1142	http://dx.doi.org/10.1016/j.appet.2012.03.005
	My brain made me do it, and my gut didn't help.	2012	Menzies, John	Journal of Neuroendocrinology	24	9	1272-1273	http://dx.doi.org/10.1111/j.1365-2826.2012.02344.x
	Neural correlates of the volitional regulation of the desire for food. [References].	2012	Hollmann, MHellrung, LPleger, BSchlogl, HKabisch, SStumvoll, MVillringer, AHorstmann, A	International Journal of Obesity	36	5	648-655	http://dx.doi.org/10.1038/ijo.2011.125
	Night eating is associated with emotional and external eating in college students. [References].	2012	Nolan, Laurence JGeliebter, Allan	Eating Behaviors	13	3	202-206	http://dx.doi.org/10.1016/j.eatbeh.2012.02.002
	Nucleus accumbens response to food cues predicts subsequent snack consumption in women and increased body mass index in those with reduced self-control. [References].	2012	Lawrence, Natalia SHinton, Elanor CParkinson, John ALawrence, Andrew D	NeuroImage	63	1	415-422	http://dx.doi.org/10.1016/j.neuroimage.2012.06.070
	Origins of "Us" versus "Them": Prelinguistic infants prefer similar others. [References].	2012	Mahajan, NehaWynn, Karen	Cognition	124	2	227-233	http://dx.doi.org/10.1016/j.cognition.2012.05.003
	Orofacial reactivity to the sight and smell of food stimuli. Evidence for anticipatory liking related to food reward cues in overweight children. [References].	2012	Soussignan, RobertSchaal, BenoistBoulanger, VeroniqueGaillet, MarieJiang, Tao	Appetite	58	2	508-516	http://dx.doi.org/10.1016/j.appet.2011.12.018
	Overcoming picky eating. Eating enjoyment as a central aspect of children's eating behaviors. [References].	2012	van der Horst, Klazine	Appetite	58	2	567-574	http://dx.doi.org/10.1016/j.appet.2011.12.019
	Packaging information as a modulator of consumers' perception of enriched and reduced-calorie biscuits in tasting and non-tasting tests. [References].	2012	Carrillo, EVarela, PFiszman, S	Food Quality and Preference	25	2	105-115	http://dx.doi.org/10.1016/j.foodqual.2012.02.005
	Partners in flavour. [References].	2012	Bakalar, Nicholas	Nature	486	7403	S4-S5	http://dx.doi.org/10.1038/486S4a
	Pick your poison: Stimuli selection in alcohol-related implicit measures. [References].	2012	Lindgren, Kristen PWestgate, Erin CKilmer, Jason RKaysen, DebraTeachman, Bethany A	Addictive Behaviors	37	8	990-993	http://dx.doi.org/10.1016/j.addbeh.2012.03.024
	Policy bundling to overcome loss aversion: A method for improving legislative outcomes. [References].	2012	Milkman, Katherine LMazza, Mary CarolShu, Lisa LTsay, Chia-JungBazerman, Max H	Organizational Behavior and Human Decision Processes	117	1	158-167	http://dx.doi.org/10.1016/j.obhdp.2011.07.001
	Predictors of quality of life in economically disadvantaged populations in Montreal. [References].	2012	Caron, Jean	Social Indicators Research	107	3	411-427	http://dx.doi.org/10.1007/s11205-011-9855-0
	Preference mapping by PO-PLS: Separating common and unique information in several data blocks. [References].	2012	Mage, IngridMenichelli, ElenaNaes, Tormod	Food Quality and Preference	24	1	8-16	http://dx.doi.org/10.1016/j.foodqual.2011.08.003
	Prestige-biased cultural learning: Bystander's differential attention to potential models influences children's learning. [References].	2012	Chudek, MaciejHeller, SarahBirch, SusanHenrich, Joseph	Evolution and Human Behavior	33	1	46-56	http://dx.doi.org/10.1016/j.evolhumbehav.2011.05.005
	Quality scoring-A tool for sensory evaluation of cheese? [References].	2012	Kraggerud, HildeSolem, SteffenAbrahamsen, Roger K	Food Quality and Preference	26	2	221-230	http://dx.doi.org/10.1016/j.foodqual.2012.04.006
	Rating of worry about energy sources with respect to public health, environmental health, and workers. [References].	2012	Burger, Joanna	Journal of Risk Research	15	9	1159-1169	http://dx.doi.org/10.1080/13669877.2012.705316
	Rejection thresholds in chocolate milk: Evidence for segmentation. [References].	2012	Harwood, Meriel LZiegler, Gregory RHayes, John E	Food Quality and Preference	26	1	128-133	http://dx.doi.org/10.1016/j.foodqual.2012.04.009
	Relating consumer acceptance to descriptive attributes by three-way external preference mapping obtained by parallel factor analysis (PARAFAC). [References].	2012	Nunes, Cleiton ABastos, Sabrina CPinheiro, Ana Carla MPimenta, Carlos JGomes Pimenta, Maria Emilia S	Journal of Sensory Studies	27	4	209-216	http://dx.doi.org/10.1111/j.1745-459X.2012.00387.x
	Relation of emotional and behavioral problems with body mass index in preschool children: The Generation R Study. [References].	2012	Mackenbach, Joreintje DTiemeier, Henningvan der Ende, JanNijs, Ilse M. TJaddoe, Vincent W. VHofman, AlbertVerhulst, Frank CJansen, Pauline W	Journal of Developmental and Behavioral Pediatrics	33	8	641-648	http://dx.doi.org/10.1097/DBP.0b013e31826419b8
	Relationships between tea and other beverage consumption to work performance and mood. [References].	2012	Bryan, JanetTuckey, MichelleEinother, Suzanne J. LGarczarek, UrsulaGarrick, AdamDe Bruin, Eveline A	Appetite	58	1	339-346	http://dx.doi.org/10.1016/j.appet.2011.11.009
	Reliability of a common solution-based taste perception test: Implications for validity and a briefer test. [References].	2012	Coulon, S. MMiller, A. CReed, J. MMartin, C. K	Eating Behaviors	13	1	42-45	http://dx.doi.org/10.1016/j.eatbeh.2011.09.003
	Repeated exposure and associative conditioning promote preschool children's liking of vegetables. [References].	2012	Anzman-Frasca, StephanieSavage, Jennifer SMarini, Michele EFisher, Jennifer OBirch, Leann L	Appetite	58	2	543-553	http://dx.doi.org/10.1016/j.appet.2011.11.012
	Reproducibility of the measurement of sweet taste preferences. [References].	2012	Asao, KeikoLuo, WendyHerman, William H	Appetite	59	3	927-932	http://dx.doi.org/10.1016/j.appet.2012.09.002
	Responses to extra virgin olive oils in consumers with varying commitment to oils. [References].	2012	Recchia, AnnamariaMonteleone, ErminioTuorila, Hely	Food Quality and Preference	24	1	153-161	http://dx.doi.org/10.1016/j.foodqual.2011.10.009
	Review of Looking for spinoza: Joy, sorrow, and the feeling brain. [References].	2012	Slonim, Tzachi	Group	36	2	163-167
	Review of the effects of dilution of dietary energy with olestra on energy intake. [References].	2012	Jandacek, Ronald J	Physiology & Behavior	105	5	1124-1131	http://dx.doi.org/10.1016/j.physbeh.2011.12.018
	Risk sensitivity for amounts of and delay to rewards: Adaptation for uncertainty or by-product of reward rate maximising? [References].	2012	Shapiro, Martin SSchuck-Paim, CynthiaKacelnik, Alex	Behavioural Processes	89	2	104-114	http://dx.doi.org/10.1016/j.beproc.2011.08.016
	Sensory attributes and consumer acceptance of sweet potato cultivars with varying flesh colors. [References].	2012	Leksrisompong, P. PWhitson, M. ETruong, V. DDrake, M. A	Journal of Sensory Studies	27	1	59-69	http://dx.doi.org/10.1111/j.1745-459X.2011.00367.x
	Sensory functionality of extra-virgin olive oil in vegetable foods assessed by Temporal Dominance of Sensations and Descriptive Analysis. [References].	2012	Dinnella, CaterinaMasi, CamillaZoboli, GianpaoloMonteleone, Erminio	Food Quality and Preference	26	2	141-150	http://dx.doi.org/10.1016/j.foodqual.2012.04.013
	Serving styles of raw snack vegetables. What do children want? [References].	2012	Olsen, AnnemarieRitz, ChristianKramer, LisbetMoller, Per	Appetite	59	2	556-562	http://dx.doi.org/10.1016/j.appet.2012.07.002
	Shape of snack foods does not predict snack intake in a sample of preschoolers: A cross-over study. [References].	2012	Boyer, Lauren ELaurentz, SaraMcCabe, George PKranz, Sibylle	The International Journal of Behavioral Nutrition and Physical Activity	9			http://dx.doi.org/10.1186/1479-5868-9-94
	Shifts in color discrimination during early pregnancy. [References].	2012	Orban, Levente LDastur, Farhad N	Evolutionary Psychology	10	2	238-252
	Skipping breakfast: Morningness-eveningness preference is differentially related to state and trait food cravings. [References].	2012	Meule, ARoeser, KRandler, CKubler, A	Eating and Weight Disorders	17	4	e304-e308
	Sleep in athletes and the effects of Ramadan. [References].	2012	Roky, RachidaHerrera, Christopher PaulAhmed, Qanta	Journal of Sports Sciences	30	Suppl 1	S75-S84	http://dx.doi.org/10.1080/02640414.2012.693622
	Socio-economic factors affecting consumer behaviour for United States and Spanish beef under different information scenarios. [References].	2012	Sanchez, MBeriain, M. JCarr, T. R	Food Quality and Preference	24	1	30-39	http://dx.doi.org/10.1016/j.foodqual.2011.08.008
	Spatiotemporal dynamics of the hedonic processing of chocolate images in individuals with and without trait chocolate craving. [References].	2012	Asmaro, DeyarJaspers-Fayer, FernSramko, ValeryTaake, IsabelCarolan, PatrickLiotti, Mario	Appetite	58	3	790-799	http://dx.doi.org/10.1016/j.appet.2012.01.030
	Spices and energy balance. [References].	2012	Mattes, Richard D	Physiology & Behavior	107	4	584-590	http://dx.doi.org/10.1016/j.physbeh.2011.10.028
	Statistical analysis of data from the "score and rank" procedure in preference studies with children. [References].	2012	Vigneau, EDulon, LTexier, F	Journal of Sensory Studies	27	3	196-207	http://dx.doi.org/10.1111/j.1745-459X.2012.00382.x
	Stimulus specificity but no dishabituation of sensory-specific satiety. [References].	2012	Havermans, Remco C	Appetite	58	3	852-855	http://dx.doi.org/10.1016/j.appet.2012.02.009
	Super size me: Product as a signal of status. [References].	2012	Dubois, DavidRucker, Derek DGalinsky, Adam D	Journal of Consumer Research	38	6	1047-1062	http://dx.doi.org/10.1086/661890
	Sweet taste preferences and experiences predict prosocial inferences, personalities, and behaviors. [References].	2012	Meier, Brian PMoeller, Sara KRiemer-Peltz, MilesRobinson, Michael D	Journal of Personality and Social Psychology	102	1	163-174	http://dx.doi.org/10.1037/a0025253
	Taste of a 24-h diet and its effect on subsequent food preferences and satiety. [References].	2012	Griffioen-Roose, SanneHogenkamp, Pleunie SMars, MonicaFinlayson, Grahamde Graaf, Cees	Appetite	59	1	1-8	http://dx.doi.org/10.1016/j.appet.2012.03.013
	Taste preferences in association with dietary habits and weight status in European children: Results from the IDEFICS study. [References].	2012	Lanfer, AKnof, KBarba, GVeidebaum, TPapoutsou, Sde Henauw, SSoos, TMoreno, L. AAhrens, WLissner, L	International Journal of Obesity	36	1	27-34	http://dx.doi.org/10.1038/ijo.2011.164
	Tasting spoons: Assessing how the material of a spoon affects the taste of the food. [References].	2012	Piqueras-Fiszman, BetinaLaughlin, ZoeMiodownik, MarkSpence, Charles	Food Quality and Preference	24	1	24-29	http://dx.doi.org/10.1016/j.foodqual.2011.08.005
	Tendency toward eveningness is associated with unhealthy dietary habits. [References].	2012	Kanerva, NooraKronholm, ErkkiPartonen, TimoOvaskainen, Marja-LeenaKaartinen, Niina EKonttinen, HannaBroms, UllaMannisto, Satu	Chronobiology International	29	7	920-927	http://dx.doi.org/10.3109/07420528.2012.699128
	Testing fear of isolation as a causal mechanism: Spiral of silence and genetically modified (GM) foods in South Korea. [References].	2012	Kim, Sei-Hill	International Journal of Public Opinion Research	24	3	306-324	http://dx.doi.org/10.1093/ijpor/eds017
	The best of both worlds? Effects of attribute-induced goal conflict on consumption of healthful indulgences. [References].	2012	Belei, NinaGeyskens, KellyGoukens, CarolineRamanathan, SureshLemmink, Jos	Journal of Marketing Research	49	6	900-909	http://dx.doi.org/10.1509/jmr.10.0155
	The brain's response to an essential amino acid-deficient diet and the circuitous route to a better meal. [References].	2012	Gietzen, Dorothy WAja, Susan M	Molecular Neurobiology	46	2	332-348	http://dx.doi.org/10.1007/s12035-012-8283-8
	The disgust-promotes-disposal effect. [References].	2012	Han, SeungheeLerner, Jennifer SZeckhauser, Richard	Journal of Risk and Uncertainty	44	2	101-113	http://dx.doi.org/10.1007/s11166-012-9139-3
	The effects of acculturation and uncertainty avoidance on foreign resident choice for Korean foods. [References].	2012	Seo, SunheePhillips, WooMi JoJang, JungheeKim, Kawon	International Journal of Hospitality Management	31	3	916-927	http://dx.doi.org/10.1016/j.ijhm.2011.10.011
	The effects of alcohol on safety behaviors in socially anxious individuals. [References].	2012	Battista, Susan RMacDonald, DesireeStewart, Sherry H	Journal of Social and Clinical Psychology	31	10	1074-1094	http://dx.doi.org/10.1521/jscp.2012.31.10.1074
	The effects of exercise on the neuronal response to food cues. [References].	2012	Cornier, Marc-AndreMelanson, Edward LSalzberg, Andrea KBechtell, Jamie LTregellas, Jason R	Physiology & Behavior	105	4	1028-1034	http://dx.doi.org/10.1016/j.physbeh.2011.11.023
	The effects of music genre on young people's alcohol consumption: An experimental observational study. [References].	2012	Engels, Rutger C. M. EPoelen, Evelien A. PSpijkerman, RenskeBogt, Tom Ter	Substance Use & Misuse	47	2	180-188	http://dx.doi.org/10.3109/10826084.2012.637461
	The emotional eating scale. Can a self-report measure predict observed emotional eating? [References].	2012	Schneider, Kristin LPanza, EmilyAppelhans, Bradley MWhited, Matthew COleski, Jessica LPagoto, Sherry L	Appetite	58	2	563-566	http://dx.doi.org/10.1016/j.appet.2012.01.012
	The endocannabinoid system modulates the valence of the emotion associated to food ingestion. [References].	2012	Mendez-Diaz, MonicaErnesto Rueda-Orozco, PavelRuiz-Contreras, Alejandra EvelynProspero-Garcia, Oscar	Addiction Biology	17	4	725-735	http://dx.doi.org/10.1111/j.1369-1600.2010.00271.x
	The factors associated with preferences for napping and drinking coffee as countermeasures for sleepiness at the wheel among Japanese drivers. [References].	2012	Asaoka, ShoichiAbe, TakashiKomada, YokoInoue, Yuichi	Sleep Medicine	13	4	354-361	http://dx.doi.org/10.1016/j.sleep.2011.07.020
	The functional human neuroanatomy of food pleasure cycles. [References].	2012	Kringelbach, Morten LStein, Alanvan Hartevelt, Tim J	Physiology & Behavior	106	3	307-316	http://dx.doi.org/10.1016/j.physbeh.2012.03.023
	The immediate effects of sugar consumption on females' satisfaction with weight and shape. [References].	2012	Jacobi, Lora LFante, Rhiannon MBray, Lindsey M	North American Journal of Psychology	14	2	393-406
	The impact of a school garden and cooking program on boys' and girls' fruit and vegetable preferences, taste rating, and intake. [References].	2012	Jaenke, Rachael LCollins, Clare EMorgan, Philip JLubans, David RSaunders, Kristen LWarren, Janet M	Health Education & Behavior	39	2	131-141	http://dx.doi.org/10.1177/1090198111408301
	The impact of pleasantness ratings on crossmodal associations between food samples and musical notes. [References].	2012	Crisinel, Anne-SylvieSpence, Charles	Food Quality and Preference	24	1	136-140	http://dx.doi.org/10.1016/j.foodqual.2011.10.007
	The influence of labeling the vegetable content of snack food on children's taste preferences: A pilot study. [References].	2012	Pope, LizzyWolf, Randi L	Journal of Nutrition Education and Behavior	44	2	178-182	http://dx.doi.org/10.1016/j.jneb.2010.02.006
	The influence of lifestyle on health behavior and preference for functional foods. [References].	2012	Szakaly, ZoltanSzente, ViktoriaKover, GyorgyPolereczki, ZsoltSzigeti, Orsolya	Appetite	58	1	406-413	http://dx.doi.org/10.1016/j.appet.2011.11.003
	The influence of media characters on children's food choices. [References].	2012	Kotler, Jennifer ASchiffman, Jennifer MHanson, Katherine G	Journal of Health Communication	17	8	886-898	http://dx.doi.org/10.1080/10810730.2011.650822
	The influence of the feel of product packaging on the perception of the oral-somatosensory texture of food. [References].	2012	Piqueras-Fiszman, BetinaSpence, Charles	Food Quality and Preference	26	1	67-73	http://dx.doi.org/10.1016/j.foodqual.2012.04.002
	The nature and strength of the relationship between expenditure on alcohol and food: An analysis of adult-only households in the UK. [References].	2012	Gell, LucyMeier, Petra	Drug and Alcohol Review	31	4	422-430	http://dx.doi.org/10.1111/j.1465-3362.2011.00330.x
	The proof is in the pudding: children prefer lower fat but higher sugar than do mothers. [References].	2012	Mennella, J. AFinkbeiner, SReed, D. R	International Journal of Obesity	36	10	1285-1291	http://dx.doi.org/10.1038/ijo.2012.51
	The role of ghrelin in reward-based eating. [References].	2012	Perello, MarioZigman, Jeffrey M	Biological Psychiatry	72	5	347-353	http://dx.doi.org/10.1016/j.biopsych.2012.02.016
	'The sweet taste of maluma': Crossmodal associations between tastes and words. [References].	2012	Crisinel, Anne-SylvieJones, SophieSpence, Charles	Chemosensory Perception	5	3-4	266-273
	The thrifty lipids: Endocannabinoids and the neural control of energy conservation. [References].	2012	DiPatrizio, Nicholas VPiomelli, Daniele	Trends in Neurosciences	35	7	403-411	http://dx.doi.org/10.1016/j.tins.2012.04.006
	The transmission of attitudes towards food: Twofold specificity of similarities with parents and friends. [References].	2012	Guidetti, MargheritaConner, MarkPrestwich, AndrewCavazza, Nicoletta	British Journal of Health Psychology	17	2	346-361	http://dx.doi.org/10.1111/j.2044-8287.2011.02041.x
	The use of negative themes in television food advertising. [References].	2012	Pettigrew, SimoneRoberts, MicheleChapman, KathyQuester, PascaleMiller, Caroline	Appetite	58	2	496-503	http://dx.doi.org/10.1016/j.appet.2011.12.014
	Time preferences in long-tailed macaques (Macaca fascicularis) and humans (Homo sapiens). [References].	2012	Genty, EmilieKarpel, HeatherSilberberg, Alan	Animal Cognition	15	6	1161-1172	http://dx.doi.org/10.1007/s10071-012-0540-8
	Toddlers' food preferences. The impact of novel food exposure, maternal preferences and food neophobia. [References].	2012	Howard, Anika JMallan, Kimberley MByrne, RebeccaMagarey, AntheaDaniels, Lynne A	Appetite	59	3	818-825	http://dx.doi.org/10.1016/j.appet.2012.08.022
	Understanding customer behavior in name-brand Korean coffee shops: The role of self-congruity and functional congruity. [References].	2012	Kang, JuheeTang, LiangLee, Ju YupBosselman, Robert H	International Journal of Hospitality Management	31	3	809-818	http://dx.doi.org/10.1016/j.ijhm.2011.09.017
	Unsure what the future will bring? You may overindulge: Uncertainty increases the appeal of wants over shoulds. [References].	2012	Milkman, Katherine L	Organizational Behavior and Human Decision Processes	119	2	163-176	http://dx.doi.org/10.1016/j.obhdp.2012.07.003
	Use a rabbit or a rhino to sell a carrot? The effect of character-product congruence on children's liking of healthy foods. [References].	2012	de Droog, Simone MBuijzen, MoniekValkenburg, Patti M	Journal of Health Communication	17	9	1068-1080	http://dx.doi.org/10.1080/10810730.2011.650833
	Using a novel computer-based approach to assess the acute effects of exercise on appetite-related measures. [References].	2012	Farah, Nor M. FBrunstrom, Jeffrey MGill, Jason M. R	Appetite	58	1	196-204	http://dx.doi.org/10.1016/j.appet.2011.09.008
	Using First Nations children's perceptions of food and activity to inform an obesity prevention strategy. [References].	2012	Pigford, Ashlee-Ann EWillows, Noreen DHolt, Nicholas LNewton, Amanda SBall, Geoff D. C	Qualitative Health Research	22	7	986-996	http://dx.doi.org/10.1177/1049732312443737
	Using subtle reminders of love to foster healthy snack choices. [References].	2012	Raska, DavidNichols, Bridget S	Journal of Consumer Behaviour	11	6	432-442	http://dx.doi.org/10.1002/cb.1381
	Which comes first in food-mood relationships, foods or moods? [References].	2012	Hendy, Helen M	Appetite	58	2	771-775	http://dx.doi.org/10.1016/j.appet.2011.11.014
	Who are the locavores? [References].	2012	Stanton, John LWiley, James BWirth, Ferdinand F	Journal of Consumer Marketing	29	4	248-261	http://dx.doi.org/10.1108/07363761211237326
	Who knows what's good to eat? Infants fail to match the food preferences of antisocial others. [References].	2012	Hamlin, J. KileyWynn, Karen	Cognitive Development	27	3	227-239	http://dx.doi.org/10.1016/j.cogdev.2012.05.005
	Why do some like it hot? Genetic and environmental contributions to the pleasantness of oral pungency. [References].	2012	Tornwall, OutiSilventoinen, KarriKaprio, JaakkoTuorila, Hely	Physiology & Behavior	107	3	381-389	http://dx.doi.org/10.1016/j.physbeh.2012.09.010
	Women's experiences with emotional eating and related attachment and sociocultural processes. [References].	2012	Hernandez-Hons, AlexisWoolley, Scott R	Journal of Marital and Family Therapy	38	4	589-603	http://dx.doi.org/10.1111/j.1752-0606.2011.00239.x
	"Consumption": Comment.	2011	Sutton, David	Current Anthropology	52	4	507
	"Consumption": Comment.	2011	Stearns, Peter N	Current Anthropology	52	4	506-507
	"Consumption": Comment.	2011	Hornborg, Alf	Current Anthropology	52	4	505-506
	"Consumption": Comment.	2011	Girke, Felix	Current Anthropology	52	4	504-505
	"Consumption": Comment.	2011	Doukas, Dimitra	Current Anthropology	52	4	503-504
	"Consumption": Comment.	2011	Cluley, RobertHarvie, David	Current Anthropology	52	4	502-503
	"'Consumption': Comments": Reply.	2011	Graeber, David	Current Anthropology	52	4	508-509
	"Food company sponsors are kind, generous and cool": (Mis)conceptions of junior sports players. [References].	2011	Kelly, BridgetBaur, Louise ABauman, Adrian EKing, LesleyChapman, KathySmith, Ben J	The International Journal of Behavioral Nutrition and Physical Activity	8			http://dx.doi.org/10.1186/1479-5868-8-95
	"you say it's liking, I say it's wanting ...". On the difficulty of disentangling food reward in man. [References].	2011	Havermans, Remco C	Appetite	57	1	286-294	http://dx.doi.org/10.1016/j.appet.2011.05.310
	A bad taste in the mouth: Gustatory disgust influences moral judgment. [References].	2011	Eskine, Kendall JKacinik, Natalie APrinz, Jesse J	Psychological Science	22	3	295-299	http://dx.doi.org/10.1177/0956797611398497
	A cafeteria-based tasting program increased liking of fruits and vegetables by lower, middle and upper elementary school-age children. [References].	2011	Lakkakula, AnanthaGeaghan, James PWong, Wei-PingZanovec, MichaelPierce, Sarah HTuuri, Georgianna	Appetite	57	1	299-302	http://dx.doi.org/10.1016/j.appet.2011.04.010
	A laboratory-based study of mood and binge eating behavior in overweight children. [References].	2011	Goldschmidt, Andrea BTanofsky-Kraff, MarianWilfley, Denise E	Eating Behaviors	12	1	37-43	http://dx.doi.org/10.1016/j.eatbeh.2010.11.001
	A little reminder is all it takes: The effects of priming and relational self-construal on responses to partner transgressions. [References].	2011	Linardatos, LisaLydon, John E	Self and Identity	10	1	85-100	http://dx.doi.org/10.1080/15298861003633736
	A socio-economic assessment of cowpea diversity on the Ghanaian market: Implications for breeding. [References].	2011	Quaye, WilhelminaAdofo, KwadwoBuckman, Evelyn SerwahFrempong, GodfredJongerden, JoostRuivenkamp, Guido	International Journal of Consumer Studies	35	6	679-687	http://dx.doi.org/10.1111/j.1470-6431.2010.00980.x
	A stated preference analysis comparing the analytical hierarchy process versus choice experiments. [References].	2011	Kallas, ZeinLambarraa, FatimaGil, Jose Maria	Food Quality and Preference	22	2	181-192	http://dx.doi.org/10.1016/j.foodqual.2010.09.010
	A unifying approach for food webs, phylogeny, social networks, and statistics. [References].	2011	Chiu, Grace SWestveld, Anton H	PNAS Proceedings of the National Academy of Sciences of the United States of America	108	38	15881-15886	http://dx.doi.org/10.1073/pnas.1015359108
	Adolescent smokers show decreased brain responses to pleasurable food images compared with nonsmokers. [References].	2011	Rubinstein, Mark LLuks, Tracy LDryden, Wendy YRait, Michelle ASimpson, Gregory V	Nicotine & Tobacco Research	13	8	751-755	http://dx.doi.org/10.1093/ntr/ntr046
	Adolescents' food preferences in China: Do household living arrangements matter? [References].	2011	Deng, Suo	Social Work in Health Care	50	8	625-638	http://dx.doi.org/10.1080/00981389.2011.589890
	Adopting the system-justifying attitudes of others: Effects of trivial interpersonal connections in the context of social inclusion and exclusion. [References].	2011	Cheung, Rick MNoel, StevenHardin, Curtis D	Social Cognition	29	3	255-269	http://dx.doi.org/10.1521/soco.2011.29.3.255
	Agreement between two methods of dietary data collection in female adolescent netball players. [References].	2011	Rumbold, P. L. SSt Clair Gibson, AStevenson, EDodd-Reynolds, C. J	Appetite	57	2	443-447	http://dx.doi.org/10.1016/j.appet.2011.06.013
	Alcohol attenuates activation in the bilateral anterior insula during an emotional processing task: A pilot study. [References].	2011	Padula, Claudia BSimmons, Alan NMatthews, Scott CRobinson, Shannon KTapert, Susan FSchuckit, Marc APaulus, Martin P	Alcohol and Alcoholism	46	5	547-552	http://dx.doi.org/10.1093/alcalc/agr066
	Alcohol control policy: Evidence-based medicine versus evidence-based marketing. [References].	2011	Braillon, AlainDubois, Gerard	Addiction	106	4	852-853	http://dx.doi.org/10.1111/j.1360-0443.2010.03319.x
	Alcoholic beverage preferences and associated drinking patterns and risk behaviors among high school youth. [References].	2011	Siegel, Michael BNaimi, Timothy SCremeens, Jennifer LNelson, David E	American Journal of Preventive Medicine	40	4	419-426	http://dx.doi.org/10.1016/j.amepre.2010.12.011
	Allelic variation in TAS2R bitter receptor genes associates with variation in sensations from and ingestive behaviors toward common bitter beverages in adults. [References].	2011	Hayes, John EWallace, Margaret RKnopik, Valerie SHerbstman, Deborah MBartoshuk, Linda MDuffy, Valerie B	Chemical Senses	36	3	311-319	http://dx.doi.org/10.1093/chemse/bjq132
	Alliesthesia is greater for odors of fatty foods than of non-fat foods. [References].	2011	Plailly, JaneLuangraj, NinhdaNicklaus, SophieIssanchou, SylvieRoyet, Jean-PierreSulmont-Rosse, Claire	Appetite	57	3	615-622	http://dx.doi.org/10.1016/j.appet.2011.07.006
	Alternative thinking about starting points of obesity. Development of child taste preferences. [References].	2011	Cornwell, T. BettinaMcAlister, Anna R	Appetite	56	2	428-439	http://dx.doi.org/10.1016/j.appet.2011.01.010
	An assessment of liking for sugars using the Estimated Daily Intake Scale. [References].	2011	Privitera, Gregory JWallace, Maxwell	Appetite	56	3	713-718	http://dx.doi.org/10.1016/j.appet.2011.02.008
	Anxiety and search during food choice: The moderating role of attitude towards nutritional claims. [References].	2011	Hansen, TorbenMukherjee, AsheshThomsen, Thyra Uth	Journal of Consumer Marketing	28	3	178-186	http://dx.doi.org/10.1108/07363761111127608
	Astringency perception and heritability among young Finnish twins. [References].	2011	Tornwall, OutiDinnella, CaterinaKeskitalo-Vuokko, KaisuSilventoinen, KarriPerola, MarkusMonteleone, ErminioKaprio, JaakkoTuorila, Hely	Chemosensory Perception	4	4	134-144	http://dx.doi.org/10.1007/s12078-011-9098-0
	Asymmetric dominance as a potential source of bias in hedonic testing. [References].	2011	Hayes, John EDePasquale, David AMoser, Sydney E	Food Quality and Preference	22	6	559-566	http://dx.doi.org/10.1016/j.foodqual.2011.03.006
	Attitudes toward chemicals are associated with preference for natural food. [References].	2011	Dickson-Spillmann, MariaSiegrist, MichaelKeller, Carmen	Food Quality and Preference	22	1	149-156	http://dx.doi.org/10.1016/j.foodqual.2010.09.001
	Attitudes toward olfaction: A cross-regional study. [References].	2011	Seo, Han-SeokGuarneros, MarcoHudson, RobynDistel, HansMin, Byung-ChanKang, Jin-KyuCroy, IlonaVodicka, JanHummel, Thomas	Chemical Senses	36	2	177-187	http://dx.doi.org/10.1093/chemse/bjq112
	Aversive viscerally referred states and thirst accompanying the sating of hunger motivation by rapid digestion of glucosaccharides. [References].	2011	Booth, David AO'Leary, GemmaLi, LixiangHiggs, Suzanne	Physiology & Behavior	102	3-4	373-381	http://dx.doi.org/10.1016/j.physbeh.2010.11.027
	Basic emotions elicited by odors and pictures. [References].	2011	Croy, IlonaOlgun, SeldaJoraschky, Peter	Emotion	11	6	1331-1335	http://dx.doi.org/10.1037/a0024437
	Beyond alcohol and drug addiction. Does the negative trait of low distress tolerance have an association with overeating? [References].	2011	Kozak, Andrea TFought, Angela	Appetite	57	3	578-581	http://dx.doi.org/10.1016/j.appet.2011.07.008
	Blind spots in the search for happiness: Implicit attitudes and nonverbal leakage predict affective forecasting errors. [References].	2011	McConnell, Allen RDunn, Elizabeth WAustin, Sara NRawn, Catherine D	Journal of Experimental Social Psychology	47	3	628-634	http://dx.doi.org/10.1016/j.jesp.2010.12.018
	Brand personality, self-congruity, and preference: A knowledge structures approach. [References].	2011	Branaghan, Russell JHildebrand, Emily A	Journal of Consumer Behaviour	10	5	304-312	http://dx.doi.org/10.1002/cb.365
	Breakfast consumption and cognitive function in adolescent schoolchildren. [References].	2011	Cooper, Simon BBandelow, StephanNevill, Mary E	Physiology & Behavior	103	5	431-439	http://dx.doi.org/10.1016/j.physbeh.2011.03.018
	Can advergames boost children's healthier eating habits? A comparison between healthy and non-healthy food. [References].	2011	Dias, MonicaAgante, Luisa	Journal of Consumer Behaviour	10	3	152-160	http://dx.doi.org/10.1002/cb.359
	Can dark chocolate alleviate anxiety, depressive and stress symptoms among trainee nurses? A parallel, open-label study. [References].	2011	Lua, Pei LinWong, Sok Yee	ASEAN Journal of Psychiatry	12	2	157-168
	Changes in sensory perception of sports drinks when consumed pre, during and post exercise. [References].	2011	Ali, AjmolDuizer, LisaFoster, KylieGrigor, JohnWei, Wenqi	Physiology & Behavior	102	5	437-443	http://dx.doi.org/10.1016/j.physbeh.2010.12.013
	Chicken soup really is good for the soul: "comfort food" fulfills the need to belong. [References].	2011	Troisi, Jordan DGabriel, Shira	Psychological Science	22	6	747-753	http://dx.doi.org/10.1177/0956797611407931
	Comparable increases in energy, protein and fat intakes following the addition of seasonings and sauces to an older person's meal. [References].	2011	Best, Rachael LAppleton, Katherine M	Appetite	56	1	179-182	http://dx.doi.org/10.1016/j.appet.2010.10.011
	Comparison of sensory specific satiety and sensory specific desires to eat in children and adults. [References].	2011	Olsen, AnnemarieRitz, ChristianHartvig, Ditte LMoller, Per	Appetite	57	1	6-13	http://dx.doi.org/10.1016/j.appet.2011.03.009
	Conditioning specific positive states to unfamiliar flavours influences flavour liking. [References].	2011	Kuenzel, JohannaBlanchette, IsabelleLion, ReneZandstra, Elizabeth HThomas, AnnaEl-Deredy, Wael	Food Quality and Preference	22	5	397-403	http://dx.doi.org/10.1016/j.foodqual.2010.10.009
	Consumer acceptance and appropriateness of meat substitutes in a meal context. [References].	2011	Elzerman, Johanna EHoek, Annet Cvan Boekel, Martinus A. J. SLuning, Pieternel A	Food Quality and Preference	22	3	233-240	http://dx.doi.org/10.1016/j.foodqual.2010.10.006
	Consumers' liking of private labels. An evaluation of intrinsic and extrinsic orange juice cues. [References].	2011	Olsen, Nina VeflenMenichelli, ElenaMeyer, ChristineNaes, Tormod	Appetite	56	3	770-777	http://dx.doi.org/10.1016/j.appet.2011.03.004
	Consumers' texture vocabulary: Results from a free listing study in three spanish-speaking countries. [References].	2011	Antmann, GabrielaAres, GastonVarela, PaulaSalvador, AnaCoste, BeatrizFiszman, Susana M	Food Quality and Preference	22	1	165-172	http://dx.doi.org/10.1016/j.foodqual.2010.09.007
	Consumption of caloric and non-caloric versions of a soft drink differentially affects brain activation during tasting. [References].	2011	Smeets, Paul A.MWeijzen, Pascallede Graaf, CeesViergever, Max A	NeuroImage	54	2	1367-1374	http://dx.doi.org/10.1016/j.neuroimage.2010.08.054
	Consumption. [References].	2011	Graeber, David	Current Anthropology	52	4	489-511	http://dx.doi.org/10.1086/660166
	Crossmodal associations between flavoured milk solutions and musical notes. [References].	2011	Crisinel, Anne-SylvieSpence, Charles	Acta Psychologica	138	1	155-161	http://dx.doi.org/10.1016/j.actpsy.2011.05.018
	Crossmodal correspondences in product packaging. Assessing color-flavor correspondences for potato chips (crisps). [References].	2011	Piqueras-Fiszman, BetinaSpence, Charles	Appetite	57	3	753-757	http://dx.doi.org/10.1016/j.appet.2011.07.012
	Decoding what one likes or dislikes from single-trial fNIRS measurements. [References].	2011	Hosseini, S. M. HadiMano, YokoRostami, MaryamTakahashi, MakotoSugiura, MotoakiKawashima, Ryuta	NeuroReport: For Rapid Communication of Neuroscience Research	22	6	269-273	http://dx.doi.org/10.1097/WNR.0b013e3283451f8f
	Diversity of grip in adults and young humans and chimpanzees (Pan troglodytes). [References].	2011	Pouydebat, EmmanuelleReghem, ElodieBorel, AntonyGorce, Philippe	Behavioural Brain Research	218	1	21-28	http://dx.doi.org/10.1016/j.bbr.2010.11.021
	Do the material properties of cutlery affect the perception of the food you eat? An exploratory study. [References].	2011	Piqueras-Fiszman, BetinaSpence, Charles	Journal of Sensory Studies	26	5	358-362	http://dx.doi.org/10.1111/j.1745-459X.2011.00351.x
	Does negative mood drive the urge to eat? The contribution of negative mood, exposure to food cues and eating style. [References].	2011	Loxton, Natalie JDawe, SharonCahill, Allison	Appetite	56	2	368-374	http://dx.doi.org/10.1016/j.appet.2011.01.011
	Does post-call syndrome exist, and is it related to physician burnout? [References].	2011	Cerimele, Joseph M	Academic Psychiatry	35	4	272	http://dx.doi.org/10.1176/appi.ap.35.4.272
	Does the weight of the dish influence our perception of food? [References].	2011	Piqueras-Fiszman, BetinaHarrar, VanessaAlcaide, JorgeSpence, Charles	Food Quality and Preference	22	8	753-756	http://dx.doi.org/10.1016/j.foodqual.2011.05.009
	Effect of background noise on food perception. [References].	2011	Woods, A. TPoliakoff, ELloyd, D. MKuenzel, JHodson, RGonda, HBatchelor, JDijksterhuis, G. BThomas, A	Food Quality and Preference	22	1	42-47	http://dx.doi.org/10.1016/j.foodqual.2010.07.003
	Effect of discrimination on food decisions. [References].	2011	Pascoe, Elizabeth ARichman, Laura Smart	Self and Identity	10	3	396-406	http://dx.doi.org/10.1080/15298868.2010.526384
	Effect of increased fruit and fat content in an acidified milk product on preference, liking and wanting in children. [References].	2011	Kildegaard, HLokke, M.MThybo, A. K	Journal of Sensory Studies	26	3	226-236	http://dx.doi.org/10.1111/j.1745-459X.2011.00338.x
	Effect of information about pig breed on consumers' acceptability of dry sausage. [References].	2011	Cerjak, MarijaKarolyi, DanijelKovacic, Damir	Journal of Sensory Studies	26	2	128-134	http://dx.doi.org/10.1111/j.1745-459X.2011.00329.x
	Effects of bitterness, roughness, PROP taster status, and fungiform papillae density on bread acceptance. [References].	2011	Bakke, AlyssaVickers, Zata	Food Quality and Preference	22	4	317-325	http://dx.doi.org/10.1016/j.foodqual.2010.11.006
	Effects of energy conditioning on food preferences and choice. [References].	2011	Zandstra, Elizabeth HEl-Deredy, Wael	Appetite	57	1	45-49	http://dx.doi.org/10.1016/j.appet.2011.03.007
	Effects of serving high-sugar cereals on children's breakfast-eating behavior. [References].	2011	Harris, Jennifer LSchwartz, Marlene BUstjanauskas, AmyOhri-Vachaspati, PunamBrownell, Kelly D	Pediatrics	127	1	71-76	http://dx.doi.org/10.1542/peds.2010-0864
	Emotion regulation consumption: When feeling better is the aim. [References].	2011	Kemp, ElyriaKopp, Steven W	Journal of Consumer Behaviour	10	1	1-7	http://dx.doi.org/10.1002/cb.341
	Emotional eating: Eating when emotional or emotional about eating? [References].	2011	Adriaanse, Marieke Ade Ridder, Denise T. DEvers, Catharine	Psychology & Health	26	1	23-39	http://dx.doi.org/10.1080/08870440903207627
	Emotional responses to pleasant and unpleasant oral flavour stimuli. [References].	2011	Muroni, PatriziaCrnjar, RobertoBarbarossa, Iole Tomassini	Chemosensory Perception	4	3	65-71	http://dx.doi.org/10.1007/s12078-011-9093-5
	Endowment effects for hedonic and utilitarian food products. [References].	2011	Cramer, LeonieAntonides, Gerrit	Food Quality and Preference	22	1	3-10	http://dx.doi.org/10.1016/j.foodqual.2010.05.020
	Erratum to "Preference, liking and wanting for beverages in children aged 9-14 years: Role of sourness perception, chemical composition and background variables".	2011	Kildegaard, HeidiTonning, ErikThybo, Anette K	Food Quality and Preference	22	8	785
	Expecting yoghurt drinks to taste sweet or pleasant increases liking. [References].	2011	Kuenzel, JohannaZandstra, Elizabeth HEl Deredy, WaelBlanchette, IsabelleThomas, Anna	Appetite	56	1	122-127	http://dx.doi.org/10.1016/j.appet.2010.12.009
	Exploring and explaining creaminess perception: Consumers' underlying concepts. [References].	2011	Antmann, GabrielaAres, GastonSalvador, AnaVarela, PaulaFiszman, Susana M	Journal of Sensory Studies	26	1	40-47	http://dx.doi.org/10.1111/j.1745-459X.2010.00319.x
	Facilitating or undermining? The effect of reward on food acceptance. A narrative review. [References].	2011	Cooke, Lucy JChambers, Lucy CAnez, Elizabeth VWardle, Jane	Appetite	57	2	493-497	http://dx.doi.org/10.1016/j.appet.2011.06.016
	Fear signals inhibit impulsive behavior toward rewarding food objects. [References].	2011	Veling, HarmAarts, HenkStroebe, Wolfgang	Appetite	56	3	643-648	http://dx.doi.org/10.1016/j.appet.2011.02.018
	Feeding children's desires? Child and parental perceptions of food promotion to the "under 8s" [References].	2011	Powell, ShaunLanglands, StephanieDodd, Chris	Young Consumers	12	2	96-109	http://dx.doi.org/10.1108/17473611111141560
	Food compensation: Do exercise ads change food intake? [References].	2011	van Kleef, EllenShimizu, MitsuruWansink, Brian	The International Journal of Behavioral Nutrition and Physical Activity	8			http://dx.doi.org/10.1186/1479-5868-8-6
	Food consumption style determines food product innovations' acceptance. [References].	2011	Sparke, KaiMenrad, Klaus	Journal of Consumer Marketing	28	2	125-138	http://dx.doi.org/10.1108/07363761111115962
	Food neophobia in young adults: Genetic architecture and relation to personality, pleasantness and use frequency of foods, and body mass index-A twin study. [References].	2011	Knaapila, AnttiSilventoinen, KarriBroms, UllaRose, Richard JPerola, MarkusKaprio, JaakkoTuorila, Hely M	Behavior Genetics	41	4	512-521	http://dx.doi.org/10.1007/s10519-010-9403-8
	Food pleasantness affects visual selective attention. [References].	2011	di Pellegrino, GiuseppeMagarelli, SilviaMengarelli, Flavia	The Quarterly Journal of Experimental Psychology	64	3	560-571	http://dx.doi.org/10.1080/17470218.2010.504031
	Food practices, changes, preferences and acculturation of Arab students in US universities. [References].	2011	Brittin, Helen CObeidat, Bayan A	International Journal of Consumer Studies	35	5	552-559	http://dx.doi.org/10.1111/j.1470-6431.2011.01023.x
	Food quality and preference.	2011	Meiselman, Herb	Food Quality and Preference	22	1	2	http://dx.doi.org/10.1016/j.foodqual.2010.10.002
	Foods that are perceived as healthy or unhealthy differentially alter young women's state body image. [References].	2011	Hayes, Jacqueline FD'Anci, Kristen EKanarek, Robin B	Appetite	57	2	384-387	http://dx.doi.org/10.1016/j.appet.2011.05.323
	Food's visually perceived fat content affects discrimination speed in an orthogonal spatial task. [References].	2011	Harrar, VanessaToepel, UlrikeMurray, Micah MSpence, Charles	Experimental Brain Research	214	3	351-356	http://dx.doi.org/10.1007/s00221-011-2833-6
	Ghrelin enhances olfactory sensitivity and exploratory sniffing in rodents and humans. [References].	2011	Tong, JennyMannea, EricaAime, PascalinePfluger, Paul TYi, Chun-XiaCastaneda, Tamara RDavis, Harold WRen, XueyingPixley, SarahBenoit, StephenJulliard, KaryneWoods, Stephen CHorvath, Tamas LSleeman, Mark MD'Alessio, DavidObici, SilvanaFrank, RobertTschop, Matthias H	The Journal of Neuroscience	31	15	5841-5846	http://dx.doi.org/10.1523/JNEUROSCI.5680-10.2011
	Gods of drugs: Osiris of bread and beer. [References].	2011	Godlaski, Theodore M	Substance Use & Misuse	46	12	1451-1456	http://dx.doi.org/10.3109/10826084.2011.561723
	Health claims as communication tools that enhance brand loyalty: The case of low-fat claims within the dairy food category. [References].	2011	Krystallis, AthanasiosChrysochou, Polymeros	Journal of Marketing Communications	17	3	213-228	http://dx.doi.org/10.1080/13527260903432836
	Health discourse in Swedish television food advertising during children's peak viewing times. [References].	2011	Prell, HilleviPalmblad, EvaLissner, LaurenBerg, Christina M	Appetite	56	3	607-616	http://dx.doi.org/10.1016/j.appet.2011.01.033
	Hedonic scaling: A review of methods and theory. [References].	2011	Lim, Juyun	Food Quality and Preference	22	8	733-747
	Helpful hopefulness: The effect of future positive emotions on consumption. [References].	2011	Winterich, Karen PageHaws, Kelly L	Journal of Consumer Research	38	3	505-524	http://dx.doi.org/10.1086/659873
	Heterogeneous consumer responses to snack food taxes and warning labels. [References].	2011	Lacanilao, Ryan DCash, Sean BAdamowicz, Wiktor L	Journal of Consumer Affairs	45	1	108-122	http://dx.doi.org/10.1111/j.1745-6606.2010.01194.x
	How do consumer hedonic ratings for extra virgin olive oil relate to quality ratings by experts and descriptive analysis ratings? [References].	2011	Delgado, ClaudiaGuinard, Jean-Xavier	Food Quality and Preference	22	2	213-225	http://dx.doi.org/10.1016/j.foodqual.2010.10.004
	How useful is acceptability to explain economic value? An application on the introduction of innovative saffron products into commercial markets. [References].	2011	Sanjuan-Lopez, Ana IPhilippidis, GeorgeResano-Ezcaray, Helena	Food Quality and Preference	22	3	255-263	http://dx.doi.org/10.1016/j.foodqual.2010.11.001
	Identification of positions in the human neuropeptide Y/peptide YY receptor Y2 that contribute to pharmacological differences between receptor subtypes. [References].	2011	Fallmar, HelenaAkerberg, HelenaGutierrez-de-Teran, HugoLundell, IngridMohell, NinaLarhammar, Dan	Neuropeptides	45	4	293-300	http://dx.doi.org/10.1016/j.npep.2011.05.006
	Identifying ideal products using three different consumer profiling methodologies. Comparison with external preference mapping. [References].	2011	Ares, GastonVarela, PaulaRado, GermanGimenez, Ana	Food Quality and Preference	22	6	581-591	http://dx.doi.org/10.1016/j.foodqual.2011.04.004
	Identifying unmet demand. [References].	2011	Chandukala, Sandeep REdwards, Yancy DAllenby, Greg M	Marketing Science	30	1	61-73	http://dx.doi.org/10.1287/mksc.1100.0589
	Impact of commercials on food preferences of low-income, minority preschoolers. [References].	2011	Nicklas, Theresa AGoh, Eugenia TsueiGoodell, L. SuzanneAcuff, Daniel SReiher, RobertBuday, RichardOttenbacher, Allison	Journal of Nutrition Education and Behavior	43	1	35-41	http://dx.doi.org/10.1016/j.jneb.2009.11.007
	Incidental learning and memory for food varied in sweet taste in children. [References].	2011	Laureati, MPagliarini, EMojet, JKoster, E. P	Food Quality and Preference	22	3	264-270	http://dx.doi.org/10.1016/j.foodqual.2010.11.002
	Increasing food familiarity without the tears. A role for visual exposure? [References].	2011	Heath, PhilippaHouston-Price, CarmelKennedy, Orla B	Appetite	57	3	832-838	http://dx.doi.org/10.1016/j.appet.2011.05.315
	Individual astringency responsiveness affects the acceptance of phenol-rich foods. [References].	2011	Dinnella, CaterinaRecchia, AnnamariaTuorila, HelyMonteleone, Erminio	Appetite	56	3	633-642	http://dx.doi.org/10.1016/j.appet.2011.02.017
	Influence of substrate oxidation on the reward system, no role of dietary fibre. [References].	2011	Touyarou, PeioSulmont-Rosse, ClaireIssanchou, SylvieDespalins, RomainBrondel, Laurent	Appetite	57	1	134-141	http://dx.doi.org/10.1016/j.appet.2011.04.008
	Influences of audio-visual environments on feelings of deliciousness during having sweet foods: An electroencephalogram frequency analysis study. [References].	2011	Yoshimura, HiroshiHonjo, MihoSugai, TokioKawabe, MamichiKaneyama, KeisekiSegami, NatsukiKato, Nobuo	Nutritional Neuroscience	14	5	210-215	http://dx.doi.org/10.1179/1476830511Y.0000000014
	Kin preference and partner choice: Patrilineal descent and biological kinship in Lamaleran cooperative relationships. [References].	2011	Nolin, David A	Human Nature	22	1-2	156-176	http://dx.doi.org/10.1007/s12110-011-9113-9
	'Liking', 'Buying', 'Choosing' and 'Take Away' preference tests for varying degrees of hedonic disparity. [References].	2011	Wichchukit, SukanyaO'Mahony, Michael	Food Quality and Preference	22	1	60-65	http://dx.doi.org/10.1016/j.foodqual.2010.07.009
	Manipulating fat content of familiar foods at test-meals does not affect intake and liking of these foods among children. [References].	2011	Olsen, Annemarievan Belle, ChristopherMeyermann, KarolKeller, Kathleen L	Appetite	57	3	573-577	http://dx.doi.org/10.1016/j.appet.2011.07.007
	Married migrant women in Haryana: A pilot study. [References].	2011	Singh, KamleshDangi, Sonika	Journal of Psychosocial Research	6	2	265-273
	Meat label information: Effects of separate versus conjoint presentation on product evaluation. [References].	2011	Mata, JuttaLippke, SoniaDieckmann, AnjaTodd, Peter M	Journal of Applied Social Psychology	41	8	1947-1957	http://dx.doi.org/10.1111/j.1559-1816.2011.00788.x
	Menthol sensory qualities and smoking topography: A review of tobacco industry documents. [References].	2011	Yerger, Valerie BMcCandless, Phyra M	Tobacco Control: An International Journal	20	Suppl 2	37-43
	Miracle fruit improves sweetness of a low-calorie dessert without promoting subsequent energy compensation. [References].	2011	Wong, Janine MKern, Mark	Appetite	56	1	163-166	http://dx.doi.org/10.1016/j.appet.2010.10.005
	Naturalizing aesthetics: Brain areas for aesthetic appraisal across sensory modalities. [References].	2011	Brown, StevenGao, XiaoqingTisdelle, LorenEickhoff, Simon BLiotti, Mario	NeuroImage	58	1	250-258	http://dx.doi.org/10.1016/j.neuroimage.2011.06.012
	Neatness counts. How plating affects liking for the taste of food. [References].	2011	Zellner, Debra ASiemers, EvanTeran, VincenzoConroy, RebeccaLankford, MiaAgrafiotis, AlexisAmbrose, LisaLocher, Paul	Appetite	57	3	642-648	http://dx.doi.org/10.1016/j.appet.2011.08.004
	Negative affect-induced food intake in non-dieting women is reward driven and associated with restrained-disinhibited eating subtype. [References].	2011	Fay, Stephanie HFinlayson, Graham	Appetite	56	3	682-688	http://dx.doi.org/10.1016/j.appet.2011.02.004
	New approaches to alcohol marketing research. [References].	2011	Saffer, Henry	Addiction	106	3	473-474	http://dx.doi.org/10.1111/j.1360-0443.2010.03232.x
	New insights into the mechanisms underlying the effects of BDNF on eating behavior. [References].	2011	Rios, Maribel	Neuropsychopharmacology	36	1	368-369	http://dx.doi.org/10.1038/npp.2010.139
	Obesity-related differences between women and men in brain structure and goal-directed behavior. [References].	2011	Horstmann, AnnetteBusse, Franziska PMathar, DavidMuller, KarstenLepsien, JoranSchlogl, HaikoKabisch, StefanKratzsch, JurgenNeumann, JaneStumvoll, MichaelVillringer, ArnoPleger, Burkhard	Frontiers in Human Neuroscience	5			http://dx.doi.org/10.3389/fnhum.2011.00058
	Omega-3 supplementation lowers inflammation and anxiety in medical students: A randomized controlled trial. [References].	2011	Kiecolt-Glaser, Janice KBelury, Martha AAndridge, RebeccaMalarkey, William BGlaser, Ronald	Brain, Behavior, and Immunity	25	8	1725-1734	http://dx.doi.org/10.1016/j.bbi.2011.07.229
	On the use of EEG or MEG brain imaging tools in neuromarketing research. [References].	2011	Vecchiato, GiovanniAstolfi, LauraDe Vico Fallani, FabrizioToppi, JleniaAloise, FabioBez, FrancescoWei, DamingKong, WanzengDai, JoungingCincotti, FeboMattia, DonatellaBabiloni, Fabio	Computational Intelligence and Neuroscience	2011			http://dx.doi.org/10.1155/2011/643489
	Opiates, overeating and obesity: A psychogenetic analysis. [References].	2011	Davis, CZai, CLevitan, R. DKaplan, A. SCarter, J. CReid-Westoby, CCurtis, CWight, KKennedy, J. L	International Journal of Obesity	35	10	1347-1354	http://dx.doi.org/10.1038/ijo.2010.276
	Orbitofrontal cortex provides cross-modal valuation of self-generated stimuli. [References].	2011	Cunningham, William AJohnsen, Ingrid RWaggoner, Ashley S	Social Cognitive and Affective Neuroscience	6	3	286-293	http://dx.doi.org/10.1093/scan/nsq038
	Organic food choices and protection motivation theory: Addressing the psychological sources of heterogeneity. [References].	2011	Scarpa, RiccardoThiene, Mara	Food Quality and Preference	22	6	532-541	http://dx.doi.org/10.1016/j.foodqual.2011.03.001
	Parent use of food to soothe infant/toddler distress and child weight status. An exploratory study. [References].	2011	Stifter, Cynthia AAnzman-Frasca, StephanieBirch, Leann LVoegtline, Kristin	Appetite	57	3	693-699	http://dx.doi.org/10.1016/j.appet.2011.08.013
	Peak and end effects on remembered enjoyment of eating in low and high restrained eaters. [References].	2011	Robinson, EricBlissett, JackieHiggs, Suzanne	Appetite	57	1	207-212	http://dx.doi.org/10.1016/j.appet.2011.04.022
	Portrayal of the slow food movement in the Australian print media: Conviviality, localism and romanticism. [References].	2011	Germov, JohnWilliams, LaurenFreij, Maria	Journal of Sociology	47	1	89-106	http://dx.doi.org/10.1177/1440783310369021
	Preference, liking and wanting for beverages in children aged 9-14 years: Role of sourness perception, chemical composition and background variables. [References].	2011	Kildegaard, HeidiTonning, ErikThybo, Anette K	Food Quality and Preference	22	7	620-627	http://dx.doi.org/10.1016/j.foodqual.2011.03.005
	Preferences predict food intake from 5 to 11 years, but not in girls with higher weight concerns, dietary restraint, and %body fat. [References].	2011	Rollins, Brandi YLoken, EricBirch, Leann L	Obesity	19	11	2190-2197	http://dx.doi.org/10.1038/oby.2011.28
	Preventing anxiety: A qualitative study of fish consumption and pregnancy. [References].	2011	Brembeck, Helene	Critical Public Health	21	4	497-508	http://dx.doi.org/10.1080/09581596.2011.619962
	Promoting children's healthy eating in obesogenic environments: Lessons learned from the rat. [References].	2011	Birch, Leann LAnzman-Frasca, Stephanie	Physiology & Behavior	104	4	641-645	http://dx.doi.org/10.1016/j.physbeh.2011.05.017
	Psychoactive effects of tasting chocolate and desire for more chocolate. [References].	2011	Nasser, Jennifer ABradley, Lauren ELeitzsch, Jessica BChohan, OmarFasulo, KristyHaller, JosieJaeger, KristinSzulanczyk, BenjaminDel Parigi, Angelo	Physiology & Behavior	104	1	117-121	http://dx.doi.org/10.1016/j.physbeh.2011.04.040
	Psychological and hormonal features of smokers at risk to gain weight after smoking cessation-Results of a multicenter study. [References].	2011	Koopmann, AnneDinter, ChristinaGrosshans, Martinvon der Goltz, ChristophHentschel, RahelDahmen, NorbertGallinat, JurgenWagner, MichaelGrunder, GerdThurauf, NorbertWienker, ThomasBrinkmeyer, JurgenMobascher, ArianSpreckelmeyer, Katja NClepce, Marionde Millas, WalterWiedemann, KlausWinterer, GeorgKiefer, Falk	Hormones and Behavior	60	1	58-64	http://dx.doi.org/10.1016/j.yhbeh.2011.02.013
	Psychological factors and weight problems in adolescents. The role of eating problems, emotional problems, and personality traits: The Young-HUNT study. [References].	2011	Bjornelv, SigridNordahl, Hans MHolmen, Turid Lingaas	Social Psychiatry and Psychiatric Epidemiology	46	5	353-362	http://dx.doi.org/10.1007/s00127-010-0197-z
	Psychometric properties and construct validity of the Weight-Related Eating Questionnaire in a diverse population. [References].	2011	Schembre, Susan MGeller, Karly S	Obesity	19	12	2336-2344	http://dx.doi.org/10.1038/oby.2011.96
	Psychosocial characteristics in relation to disordered eating attitudes in Greek adolescents. [References].	2011	Costarelli, VAntonopoulou, KMavrovounioti, Ch	European Eating Disorders Review	19	4	322-330	http://dx.doi.org/10.1002/erv.1030
	Quantitative descriptions of generalized arousal, an elementary function of the vertebrate brain. [References].	2011	Quinkert, Amy WellsVimal, VivekWeil, Zachary MReeke, George NSchiff, Nicholas DBanavar, Jayanth RPfaff, Donald W	PNAS Proceedings of the National Academy of Sciences of the United States of America	108	Suppl 3	15617-15623	http://dx.doi.org/10.1073/pnas.1101894108
	Race/ethnicity, psychological distress, and fruit/vegetable consumption. The nature of the distress-behavior relation differs by race/ethnicity. [References].	2011	Kiviniemi, Marc TOrom, HeatherGiovino, Gary A	Appetite	56	3	737-740	http://dx.doi.org/10.1016/j.appet.2011.02.012
	Regulation of body weight: What is the regulated parameter? [References].	2011	Bessesen, Daniel H	Physiology & Behavior	104	4	599-607	http://dx.doi.org/10.1016/j.physbeh.2011.05.006
	Review of Fitday.	2011	Machida, Moe	Journal of Sport Psychology in Action	2	3	196	http://dx.doi.org/10.1080/21520704.2011.626330
	Sensory acceptance of juice from FCOJ processing steps. [References].	2011	Janzantti, N. SMachado, T. VMonteiro, M	Journal of Sensory Studies	26	5	322-330	http://dx.doi.org/10.1111/j.1745-459X.2011.00347.x
	Sensory profile and Beijing youth preference of seven cheese varieties. [References].	2011	Zhang, X. YGuo, H. YZhao, LSun, W. FZeng, S. SLu, X. MCao, XRen, F. Z	Food Quality and Preference	22	1	101-109	http://dx.doi.org/10.1016/j.foodqual.2010.08.007
	Sensory quality index (SQI) for commercial food products. [References].	2011	Imm, Bue-YoungLee, Ji HyeLee, Sung Hee	Food Quality and Preference	22	8	748-752	http://dx.doi.org/10.1016/j.foodqual.2011.05.007
	Stress augments food 'wanting' and energy intake in visceral overweight subjects in the absence of hunger. [References].	2011	Lemmens, Sofie GRutters, FemkeBorn, Jurriaan MWesterterp-Plantenga, Margriet S	Physiology & Behavior	103	2	157-163	http://dx.doi.org/10.1016/j.physbeh.2011.01.009
	Sweetness intensity perception and pleasantness ratings of sucrose, aspartame solutions and cola among multi-ethnic Malaysian subjects. [References].	2011	Thai, Pua-KoonTan, Eng-ChingTan, Wai-LunTey, Tat-HongKaur, HarpreetSay, Yee-How	Food Quality and Preference	22	3	281-289	http://dx.doi.org/10.1016/j.foodqual.2010.11.004
	Sweets, sex, or self-esteem? Comparing the value of self-esteem boosts with other pleasant rewards. [References].	2011	Bushman, Brad JMoeller, Scott JCrocker, Jennifer	Journal of Personality	79	5	993-1012	http://dx.doi.org/10.1111/j.1467-6494.2011.00712.x
	Taste preference for brand name versus store brand sodas. [References].	2011	Breneiser, Jennifer EAllen, Sarah N	North American Journal of Psychology	13	2	281-290
	Taste sensitivity and aesthetic preferences: Is taste only a metaphor? [References].	2011	DeWall, C. NathanSilvia, Paul JSchurtz, David RMcKenzie, Jessica	Empirical Studies of the Arts	29	2	171-189	http://dx.doi.org/10.2190/EM.29.2.c
	Taste, olfactory and food texture reward processing in the brain and obesity. [References].	2011	Rolls, E. T	International Journal of Obesity	35	4	550-561	http://dx.doi.org/10.1038/ijo.2010.155
	The association of food security with psychological distress in New Zealand and any gender differences. [References].	2011	Carter, Kristie NKruse, KerriBlakely, TonyCollings, Sunny	Social Science & Medicine	72	9	1463-1471	http://dx.doi.org/10.1016/j.socscimed.2011.03.009
	The combined effects of exercise and foods in preventing neurological and cognitive disorders. [References].	2011	Gomez-Pinilla, Fernando	Preventive Medicine: An International Journal Devoted to Practice and Theory	52	Suppl	S75-S80	http://dx.doi.org/10.1016/j.ypmed.2011.01.023
	The control dilemma in eating behavior: Influence of temptation cues in restrained versus unrestrained eaters. [References].	2011	Pelaez-Fernandez, Maria AngelesExtremera, Natalio	Psicothema	23	4	587-592
	The cortical response to the oral perception of fat emulsions and the effect of taster status. [References].	2011	Keough, DwayneJones, Jeffery A	Journal of Neurophysiology	105	5	2448-2456
	The effect of colour on the perception of taste, quality and preference of fruit flavoured drinks. [References].	2011	Ndom, R. J . EElegbeleye, A. OAdemoroti, A. O	IFE Psychologia: An International Journal	19	2	167-189	http://dx.doi.org/10.4314/ifep.v19i2.69520
	The effect of naltrexone on alcohol's stimulant properties and self-administration behavior in social drinkers: Influence of gender and genotype. [References].	2011	Setiawan, ElainePihl, Robert OCox, Sylvia M. LGianoulakis, ChristinaPalmour, Roberta MBenkelfat, ChawkiLeyton, Marco	Alcoholism: Clinical and Experimental Research	35	6	1134-1141	http://dx.doi.org/10.1111/j.1530-0277.2011.01446.x
	The effect of preparation method and typicality of colour on children's acceptance for vegetables. [References].	2011	Poelman, A. A. MDelahunty, C. M	Food Quality and Preference	22	4	355-364	http://dx.doi.org/10.1016/j.foodqual.2011.01.001
	The effects of "thin ideal" media on women's body image concerns and eating-related intentions: The beneficial role of an autonomous regulation of eating behaviors. [References].	2011	Mask, LisaBlanchard, Celine M	Body Image	8	4	357-365	http://dx.doi.org/10.1016/j.bodyim.2011.06.003
	The embarrassed bystander: Embarrassability and the inhibition of helping. [References].	2011	Zoccola, Peggy MGreen, Melanie CKaroutsos, EvagelosKatona, Shanti MSabini, John	Personality and Individual Differences	51	8	925-929	http://dx.doi.org/10.1016/j.paid.2011.07.026
	The evolution of internal market structure. [References].	2011	Rutz, Oliver JSonnier, Garrett P	Marketing Science	30	2	274-289	http://dx.doi.org/10.1287/mksc.1100.0620
	The extra-hypothalamic actions of ghrelin on neuronal function. [References].	2011	Andrews, Zane B	Trends in Neurosciences	34	1	31-40	http://dx.doi.org/10.1016/j.tins.2010.10.001
	The ghrelin signalling system is involved in the consumption of sweets. [References].	2011	Landgren, SaraSimms, Jeffrey AThelle, Dag SStrandhagen, ElisabethBartlett, Selena EEngel, Jorgen AJerlhag, Elisabet	PLoS ONE	6	3		http://dx.doi.org/10.1371/journal.pone.0018170
	The humanity of what we eat: Conceptions of human uniqueness among vegetarians and omnivores. [References].	2011	Bilewicz, MichalImhoff, RolandDrogosz, Marek	European Journal of Social Psychology	41	2	201-209	http://dx.doi.org/10.1002/ejsp.766
	The influence of price discount versus bonus pack on the preference for virtue and vice foods. [References].	2011	Mishra, ArulMishra, Himanshu	Journal of Marketing Research	48	1	196-206	http://dx.doi.org/10.1509/jmkr.48.1.196
	The influence of product attributes, consumer attitudes and characteristics on the acceptance of: (1) novel bread and milk, and dietary supplements and (2) fish and novel meats as dietary vehicles of long chain omega 3 fatty acids. [References].	2011	Cox, D. NEvans, GLease, H. J	Food Quality and Preference	22	2	205-212	http://dx.doi.org/10.1016/j.foodqual.2010.10.003
	The motivation to diet in young women: Fear is stronger than hope. [References].	2011	Dalley, Simon EBuunk, Abraham P	European Journal of Social Psychology	41	5	672-680	http://dx.doi.org/10.1002/ejsp.816
	The positive impact of mindful eating on expectations of food liking. [References].	2011	Hong, Phan YLishner, David AHan, Kim HHuss, Elizabeth A	Mindfulness	2	2	103-113	http://dx.doi.org/10.1007/s12671-011-0048-3
	The pull of the past: When do Habits persist despite conflict with motives? [References].	2011	Neal, David TWood, WendyWu, MengjuKurlander, David	Personality and Social Psychology Bulletin	37	11	1428-1437	http://dx.doi.org/10.1177/0146167211419863
	The role of bisphenol A in shaping the brain, epigenome and behavior. [References].	2011	Wolstenholme, Jennifer TRissman, Emilie FConnelly, Jessica J	Hormones and Behavior	59	3	296-305	http://dx.doi.org/10.1016/j.yhbeh.2010.10.001
	The role of socializing agents in communicating healthy eating to adolescents: A cross-cultural study. [References].	2011	Chan, KaraPrendergast, GerardGronhoj, AliceBech-Larsen, Tino	Journal of International Consumer Marketing	23	1	59-74	http://dx.doi.org/10.1080/08961530.2011.524578
	The temporal dynamics of ambivalence: Changes in positive and negative affect in relation to consumption of an "emotionally charged" food. [References].	2011	Hormes, Julia MRozin, Paul	Eating Behaviors	12	3	219-221	http://dx.doi.org/10.1016/j.eatbeh.2011.02.001
	The transition to parenthood and the reasons "Momma Ain't Happy". [References].	2011	Perry-Jenkins, MaureenClaxton, Amy	Journal of Marriage and Family	73	1	23-28	http://dx.doi.org/10.1111/j.1741-3737.2010.00785.x
	The variety of exercise equipment and physical activity participation in children. [References].	2011	Barkley, Jacob ERyan, Edward JBellar, DavidBliss, Matthew VRoemmich, James N	Journal of Sport Behavior	34	2	137-149
	There's more to taste in a coloured bowl. [References].	2011	Harrar, VanessaPiqueras-Fiszman, BetinaSpence, Charles	Perception	40	7	880-882	http://dx.doi.org/10.1068/p7040
	Trait and state hostile rumination facilitate alcohol-related aggression. [References].	2011	Borders, AshleyGiancola, Peter R	Journal of Studies on Alcohol and Drugs	72	4	545-554	http://dx.doi.org/10.15288/jsad.2011.72.545
	Tryptophan and depression: Can diet alone be the answer? [References].	2011	Soh, Nerissa LWalter, Garry	Acta Neuropsychiatrica	23	1	3-11	http://dx.doi.org/10.1111/j.1601-5215.2010.00508.x
	Typology of emergent eating patterns in early childhood. [References].	2011	Hittner, James BFaith, Myles S	Eating Behaviors	12	4	242-248	http://dx.doi.org/10.1016/j.eatbeh.2011.06.001
	Understanding impulsive aggression: Angry rumination and reduced self-control capacity are mechanisms underlying the provocation-aggression relationship. [References].	2011	Denson, Thomas FPedersen, William CFriese, MalteHahm, AryunRoberts, Lynette	Personality and Social Psychology Bulletin	37	6	850-862	http://dx.doi.org/10.1177/0146167211401420
	Unexpected benefits: Pathways from smoking restrictions in the home to psychological well-being and distress among urban Black and Puerto Rican Americans. [References].	2011	Pahl, KerstinBrook, Judith SKoppel, JonathanLee, Jung Yeon	Nicotine & Tobacco Research	13	8	706-713	http://dx.doi.org/10.1093/ntr/ntr062
	Use of qualitative research to inform development of nutrition messages for low-income mothers of preschool children. [References].	2011	White, Alicie HWilson, Judy FBurns, AdamBlum-Kemelor, DonnaSingh, AnitaRace, Patricia OSoto, ValeryLockett, Alice F	Journal of Nutrition Education and Behavior	43	1	19-27	http://dx.doi.org/10.1016/j.jneb.2009.10.002
	Using brand characters to promote young children's liking of and purchase requests for fruit. [References].	2011	de Droog, Simone MValkenburg, Patti MBuijzen, Moniek	Journal of Health Communication	16	1	79-89	http://dx.doi.org/10.1080/10810730.2010.529487
	Valid and reliable measures of cognitive behaviors toward fruits and vegetables for children aged 9 to 11 years. [References].	2011	Lohse, BarbaraCunningham-Sabo, LeslieWalters, Lynn MStacey, Jane E	Journal of Nutrition Education and Behavior	43	1	42-49	http://dx.doi.org/10.1016/j.jneb.2009.12.006
	Validation of a measure of the Satter eating competence model with low-income females. [References].	2011	Krall, Jodi SLohse, Barbara	The International Journal of Behavioral Nutrition and Physical Activity	8			http://dx.doi.org/10.1186/1479-5868-8-26
	Variables associated with fruit and vegetable intake in adolescents. [References].	2011	Granner, Michelle LEvans, Alexandra E	American Journal of Health Behavior	35	5	591-602	http://dx.doi.org/10.5993/AJHB.35.5.8
	Vegetables at any cost: How the media markets children's unhealthy food preferences in North America. [References].	2011	Lynch, Meghan	Early Childhood Education Journal	39	5	297-302	http://dx.doi.org/10.1007/s10643-011-0476-7
	Visual and instrumental evaluation of orange juice color: A consumers' preference study. [References].	2011	Fernandez-Vazquez, RocioStinco, Carla MMelendez-Martinez, Antonio JHeredia, Francisco JVicario, Isabel M	Journal of Sensory Studies	26	6	436-444	http://dx.doi.org/10.1111/j.1745-459X.2011.00360.x
	Why healthy eating is bad for young people's health: Identity, belonging and food. [References].	2011	Stead, MartineMcDermott, LauraMacKintosh, Anne MarieAdamson, Ashley	Social Science & Medicine	72	7	1131-1139	http://dx.doi.org/10.1016/j.socscimed.2010.12.029
	Would repeated consumption of sports drinks with different acidulants lead to hedonic adjustment? [References].	2011	Kinnear, Marisede Kock, Henriette L	Food Quality and Preference	22	4	340-345	http://dx.doi.org/10.1016/j.foodqual.2011.01.003
	Would you rather be injured by lightning or a downed power line? Preference for natural hazards. [References].	2011	Rudski, Jeffrey MOsei, WilliamJacobson, Ari RLynch, Carl R	Judgment and Decision Making	6	4	314-322
	Zoomorphism and anthropomorphism: Fruitful fallacies? [References].	2011	Webster, J	Animal Welfare	20	1	29-36
	"The fish is bad: Negative food odors elicit faster and more accurate reactions than other odors": Corrigendum.	2010	Boesveldt, SFrasnelli, JGordon, A. RLundstrom, J. N	Biological Psychology	85	3	523	http://dx.doi.org/10.1016/j.biopsycho.2010.09.009
	A comparison of the labeled affective magnitude scale and the 9-point hedonic scale and examination of categorical behavior. [References].	2010	Lawless, Harry TSinopoli, DomimiqueChapman, Katharyn W	Journal of Sensory Studies	25	Suppl 1	54-66
	A comparison of the labeled magnitude (LAM) scale, an 11-point category scale and the traditional 9-point hedonic scale. [References].	2010	Lawless, Harry TPopper, RichardKroll, Beverley J	Food Quality and Preference	21	1	4-12	http://dx.doi.org/10.1016/j.foodqual.2009.06.009
	A critical evaluation of influence of ethanol and diet on salsolinol enantiomers in humans and rats. [References].	2010	Lee, JeongrimRamchandani, Vijay AHamazaki, KeiEngleman, Eric AMcBride, William JLi, Ting-KaiKim, Hee-Yong	Alcoholism: Clinical and Experimental Research	34	2	242-250	http://dx.doi.org/10.1111/j.1530-0277.2009.01087.x
	A new approach to product set selection and segmentation in preference mapping. [References].	2010	Johansen, Susanne BollingHersleth, MargretheNaes, Tormod	Food Quality and Preference	21	2	188-196	http://dx.doi.org/10.1016/j.foodqual.2009.05.007
	Acceptability of partially dealcoholized wines-Measuring the impact of sensory and information cues on overall liking in real-life settings. [References].	2010	Meillon, SUrbano, CGuillot, GSchlich, P	Food Quality and Preference	21	7	763-773	http://dx.doi.org/10.1016/j.foodqual.2010.07.013
	Acceptability of yogurt and yogurt-like products: Influence of product information and consumer characteristics and preferences. [References].	2010	Bayarri, SaraCarbonell, InmaculadaBarrios, Edith XCostell, Elvira	Journal of Sensory Studies	25	Suppl 1	171-189
	Acute effects of alcohol on memory: Impact of emotional context and serial position. [References].	2010	Brown, JennieBrignell, Catherine MDhiman, Sharinjeet KCurran, H. ValerieKamboj, Sunjeev K	Neurobiology of Learning and Memory	93	3	428-434	http://dx.doi.org/10.1016/j.nlm.2009.12.010
	Acute effects of complexity in aroma composition on satiation and food intake. [References].	2010	Ruijschop, Rianne M. A. JBoelrijk, Alexandra E. MBurgering, Maurits J. Mde Graaf, CeesWesterterp-Plantenga, Margriet S	Chemical Senses	35	2	91-100	http://dx.doi.org/10.1093/chemse/bjp086
	Acute stress and food-related reward activation in the brain during food choice during eating in the absence of hunger. [References].	2010	Born, J. MLemmens, S. G. TRutters, FNieuwenhuizen, A. GFormisano, EGoebel, RWesterterp-Plantenga, M. S	International Journal of Obesity	34	1	172-181	http://dx.doi.org/10.1038/ijo.2009.221
	Adding cocoa to sucrose: The effect on cold pain tolerance. [References].	2010	Eggleston, KristinaWhite, Theresa LSheehe, Paul R	Chemical Senses	35	4	269-277	http://dx.doi.org/10.1093/chemse/bjq016
	Adolescents, advergames and snack foods: Effects of positive affect and experience on memory and choice. [References].	2010	Hernandez, Monica DChapa, Sindy	Journal of Marketing Communications	16	1-2	59-68	http://dx.doi.org/10.1080/13527260903342761
	Affective same-different discrimination tests for assessing consumer discriminability between milks with subtle differences. [References].	2010	Chae, Ji EunLee, Young-MiLee, Hye-Seong	Food Quality and Preference	21	4	427-438	http://dx.doi.org/10.1016/j.foodqual.2009.10.005
	An ecological valence theory of human color preference. [References].	2010	Palmer, Stephen ESchloss, Karen B	PNAS Proceedings of the National Academy of Sciences of the United States of America	107	19	8877-8882	http://dx.doi.org/10.1073/pnas.0906172107
	Appetite for the selfish gene. [References].	2010	Ostan, IztokPoljsak, BorutSimcic, MarjanTijskens, L. M. M	Appetite	54	3	442-449	http://dx.doi.org/10.1016/j.appet.2010.03.015
	Application of a check-all-that-apply question to the development of chocolate milk desserts. [References].	2010	Ares, GastonBarreiro, CeciliaDeliza, RosiresGimenez, AnaGambaro, Adriana	Journal of Sensory Studies	25	Suppl 1	67-86
	Application of a written scenario to evoke a consumption context in a laboratory setting: Effects on hedonic ratings. [References].	2010	Hein, Karen AHamid, NazimahJaeger, Sara RDelahunty, Conor M	Food Quality and Preference	21	4	410-416	http://dx.doi.org/10.1016/j.foodqual.2009.10.003
	Art on the plate: Effect of balance and color on attractiveness of, willingness to try and liking for food. [References].	2010	Zellner, Debra ALankford, MiaAmbrose, LisaLocher, Paul	Food Quality and Preference	21	5	575-578	http://dx.doi.org/10.1016/j.foodqual.2010.02.007
	As bitter as a trombone: Synesthetic correspondences in nonsynesthetes between tastes/flavors and musical notes. [References].	2010	Crisinel, Anne-SylvieSpence, Charles	Attention, Perception, & Psychophysics	72	7	1994-2002	http://dx.doi.org/10.3758/APP.72.7.1994
	As pleasure unfolds: Hedonic responses to tempting food. [References].	2010	Hofmann, Wilhelmvan Koningsbruggen, Guido MStroebe, WolfgangRamanathan, SureshAarts, Henk	Psychological Science	21	12	1863-1870	http://dx.doi.org/10.1177/0956797610389186
	Assessment of preference with controls for response bias operating in the test situation: A practical example using omega-3 enriched wholegrain breads with Ecuadorian consumers. [References].	2010	Alvarez-Coureaux, YamilaAguilar, PatriciaO'Mahony, MichaelAngulo, Ofelia	Journal of Sensory Studies	25	5	659-671	http://dx.doi.org/10.1111/j.1745-459X.2010.00295.x
	Association of thermal taste and PROP responsiveness with food liking, neophobia, body mass index, and waist circumference. [References].	2010	Bajec, Martha RPickering, Gary J	Food Quality and Preference	21	6	589-601	http://dx.doi.org/10.1016/j.foodqual.2010.03.007
	Breastfeeding ambivalence among low-income African American and Puerto Rican women in North and Central Brooklyn. [References].	2010	Kaufman, LeslieDeenadayalan, SwarnaKarpati, Adam	Maternal and Child Health Journal	14	5	696-704	http://dx.doi.org/10.1007/s10995-009-0499-5
	Changes in alcohol consumption and beverage preference among adolescents after the introduction of the alcopops tax in Germany. [References].	2010	Muller, StefaniePiontek, DanielaPabst, AlexanderBaumeister, Sebastian EKraus, Ludwig	Addiction	105	7	1205-1213	http://dx.doi.org/10.1111/j.1360-0443.2010.02956.x
	Chemical input - sensory output: Diverse modes of physiology-flavour interaction. [References].	2010	Buettner, AndreaBeauchamp, Jonathan	Food Quality and Preference	21	8	915-924	http://dx.doi.org/10.1016/j.foodqual.2010.01.008
	Childhood obesity and unhappiness: The influence of soft drinks and fast food consumption. [References].	2010	Chang, Hung-HaoNayga, Rodolfo M Jr.	Journal of Happiness Studies	11	3	261-275	http://dx.doi.org/10.1007/s10902-009-9139-4
	Commentary on Muller et al. (2010): Tax policy on alcopops-Advances and limitations. [References].	2010	Wagenaar, Alexander C	Addiction	105	7	1214-1215	http://dx.doi.org/10.1111/j.1360-0443.2010.02998.x
	Comparison of two sensory profiling techniques based on consumer perception. [References].	2010	Ares, GastonDeliza, RosiresBarreiro, CeciliaGimenez, AnaGambaro, Adriana	Food Quality and Preference	21	4	417-426	http://dx.doi.org/10.1016/j.foodqual.2009.10.006
	Conditioning unfamiliar and familiar flavours to specific positive emotions. [References].	2010	Kuenzel, JZandstra, E. HLion, RBlanchette, IThomas, AEl-Deredy, W	Food Quality and Preference	21	8	1105-1107	http://dx.doi.org/10.1016/j.foodqual.2010.09.003
	Consumer acceptance for green tea by consumers in the United States, Korea and Thailand. [References].	2010	Lee, JChambers, E IVChambers, D. HChun, S. SOupadissakoon, CJohnson, D. E	Journal of Sensory Studies	25	Suppl 1	109-132
	Consumer acceptance of food bars. [References].	2010	Mahanna, KLee, S. Y	Journal of Sensory Studies	25	Suppl 1	153-170
	Consumer expectations and perception of Chocolate milk desserts enriched with antioxidants. [References].	2010	Ares, GastonBarreiro, CeciliaDeliza, RosiresGimenez, AnaGambaro, Adriana	Journal of Sensory Studies	25	Suppl 1	243-260
	Consumers' fluid milk consumption behaviors in Turkey: An application of multinomial logit model. [References].	2010	Tiryaki, Gulgun YildizAkbay, Cuma	Quality & Quantity: International Journal of Methodology	44	1	87-98	http://dx.doi.org/10.1007/s11135-008-9182-y
	Consumers' ideal eating out experience as it refers to restaurant style: A case study. [References].	2010	Alonso, Abel DuarteO'Neill, Martin A	Journal of Retail & Leisure Property	9	4	263-276	http://dx.doi.org/10.1057/rlp.2010.9
	Consumption of cocoa flavanols results in acute improvements in mood and cognitive performance during sustained mental effort. [References].	2010	Scholey, Andrew BFrench, Stephen JMorris, Penelope JKennedy, David OMilne, Anthea LHaskell, Crystal F	Journal of Psychopharmacology	24	10	1505-1514	http://dx.doi.org/10.1177/0269881109106923
	Consumption, pleasure and politics: Slow food and the politico-aesthetic problematization of food. [References].	2010	Sassatelli, RobertaDavolio, Federica	Journal of Consumer Culture	10	2	202-232	http://dx.doi.org/10.1177/1469540510364591
	Conventional and probiotic yogurts differ in sensory properties but not in consumers' preferences. [References].	2010	Majchrzak, DorotaLahm, BirgitDurrschmid, Klaus	Journal of Sensory Studies	25	3	431-446	http://dx.doi.org/10.1111/j.1745-459X.2009.00269.x
	Cross-cultural comparison of acceptance of soy-based extruded snack foods by U.S. and Indian consumers. [References].	2010	Neely, Erika ALee, YoungsooLee, Soo-Yeun	Journal of Sensory Studies	25	Suppl 1	87-108
	Cultural differences in food description and preference: Contrasting Vietnamese and French panellists on soy yogurts. [References].	2010	Tu, Viet PhuValentin, DominiqueHusson, FlorenceDacremont, Catherine	Food Quality and Preference	21	6	602-610	http://dx.doi.org/10.1016/j.foodqual.2010.03.009
	Design and testing of foods differing in protein to energy ratios. [References].	2010	Gosby, Alison KSoares-Wynter, SuzanneCampbell, ClaudiaBadaloo, AshaAntonelli, MarionHall, Rosemary MMartinez-Cordero, ClaudiaJebb, Susan ABrand-Miller, JennieCaterson, Ian DConigrave, Arthur DForrester, Terrence GRaubenheimer, DavidSimpson, Stephen J	Appetite	55	2	367-370	http://dx.doi.org/10.1016/j.appet.2010.06.009
	Designing and testing of an Arabic version of the hedonic scale for use in acceptability tests. [References].	2010	Daroub, HamzaOlabi, AmmarToufeili, Imad	Food Quality and Preference	21	1	33-43	http://dx.doi.org/10.1016/j.foodqual.2009.07.007
	Development and validation of a food preoccupation questionnaire. [References].	2010	Tapper, KatyPothos, Emmanuel M	Eating Behaviors	11	1	45-53	http://dx.doi.org/10.1016/j.eatbeh.2009.09.003
	Development and validation of a tool to recall alcoholic beverage and wine consumption over consumers' lifetimes. [References].	2010	Melo, LDelahunty, CForde, CCox, D. N	Food Quality and Preference	21	7	697-704	http://dx.doi.org/10.1016/j.foodqual.2010.05.014
	Development of a method to measure consumer emotions associated with foods. [References].	2010	King, Silvia CMeiselman, Herbert L	Food Quality and Preference	21	2	168-177	http://dx.doi.org/10.1016/j.foodqual.2009.02.005
	Dietary restraint and control over "wanting" following consumption of "forbidden" food. [References].	2010	Lemmens, Sofie GBorn, Jurriaan MRutters, FemkeSchoffelen, Paul EWouters, LoekWesterterp-Plantenga, Margriet S	Obesity	18	10	1926-1931	http://dx.doi.org/10.1038/oby.2010.36
	Dogs choose a human informant: Metacognition in canines. [References].	2010	McMahon, ShannonMacpherson, KristaRoberts, William A	Behavioural Processes	85	3	293-298	http://dx.doi.org/10.1016/j.beproc.2010.07.014
	Eating habits in childhood relate to preference for traditional diets among young Japanese. [References].	2010	Kimura, AtsushiWada, YujiOhshima, KentaroYamaguchi, YuiTsuzuki, DaisukeOka, TakashiDan, Ippeita	Food Quality and Preference	21	7	843-848	http://dx.doi.org/10.1016/j.foodqual.2010.05.002
	Editorial.	2010	Monteleone, Erminio	Food Quality and Preference	21	8	899-900	http://dx.doi.org/10.1016/j.foodqual.2010.02.006
	Editorial. [References].	2010	Findlay, ChrisLesschaeve, Isabelle	Food Quality and Preference	21	3	251-252	http://dx.doi.org/10.1016/j.foodqual.2009.12.001
	Education and pleasure: The paradox of food consumption. [References].	2010	Salvat, Emilie	Young Consumers	11	2	148-152	http://dx.doi.org/10.1108/17473611011065836
	Effect of cues associated with an alcoholic beverage on executive function. [References].	2010	Birak, Kulbir SinghTerry, PhilipHiggs, Suzanne	Journal of Studies on Alcohol and Drugs	71	4	562-569	http://dx.doi.org/10.15288/jsad.2010.71.562
	Effect of information about organic production on beef liking and consumer willingness to pay. [References].	2010	Napolitano, FBraghieri, APiasentier, EFavotto, SNaspetti, SZanoli, R	Food Quality and Preference	21	2	207-212	http://dx.doi.org/10.1016/j.foodqual.2009.08.007
	Effect of meal accompaniments on the acceptability of a walnut oil-enriched mayonnaise with and without a health claim. [References].	2010	Miele, N. ADi Monaco, RCavella, SMasi, P	Food Quality and Preference	21	5	470-477	http://dx.doi.org/10.1016/j.foodqual.2010.01.001
	Effect of salt intensity on Ad Libitum intake of tomato soup similar in palatability and on salt preference after consumption. [References].	2010	Bolhuis, Dieuwerke PLakemond, Catriona M. Mde Wijk, Rene ALuning, Pieternel Ade Graaf, Cees	Chemical Senses	35	9	789-799	http://dx.doi.org/10.1093/chemse/bjq077
	Effect of sensory education on food preferences in children. [References].	2010	Reverdy, CSchlich, PKoster, E. PGinon, ELange, C	Food Quality and Preference	21	7	794-804	http://dx.doi.org/10.1016/j.foodqual.2010.03.008
	Effects of hot spices on energy intake, appetite and sensory specific desires in humans. [References].	2010	Reinbach, Helene ChristineMartinussen, TorbenMoller, Per	Food Quality and Preference	21	6	655-661	http://dx.doi.org/10.1016/j.foodqual.2010.04.003
	Effects of interval length between tasting sessions and sweetener level on long-term acceptability of novel green tea drinks. [References].	2010	Son, Jung-SooHong, Jae HeeKim, Kwang-Ok	Food Quality and Preference	21	8	956-966	http://dx.doi.org/10.1016/j.foodqual.2010.04.008
	Effects of sucrose drinks on macronutrient intake, body weight, and mood state in overweight women over 4 weeks. [References].	2010	Reid, MarieHammersley, RichardDuffy, Maresa	Appetite	55	1	130-136	http://dx.doi.org/10.1016/j.appet.2010.05.001
	Effects of thought suppression on eating behaviour in restrained and non-restrained eaters. [References].	2010	Erskine, James A. KGeorgiou, George J	Appetite	54	3	499-503	http://dx.doi.org/10.1016/j.appet.2010.02.001
	Electronic meal experience: A content analysis of online restaurant comments. [References].	2010	Pantelidis, Ioannis S	Cornell Hospitality Quarterly	51	4	483-491	http://dx.doi.org/10.1177/1938965510378574
	Emotional and uncontrolled eating styles and chocolate chip cookie consumption. A controlled trial of the effects of positive mood enhancement. [References].	2010	Turner, Sally AnnLuszczynska, AleksandraWarner, LisaSchwarzer, Ralf	Appetite	54	1	143-149	http://dx.doi.org/10.1016/j.appet.2009.09.020
	Emotional compatibility and the effectiveness of antidrinking messages: A defensive processing perspective on shame and guilt. [References].	2010	Agrawal, NidhiDuhachek, Adam	Journal of Marketing Research	47	2	263-273	http://dx.doi.org/10.1509/jmkr.47.2.263
	Emotional eating in adolescents: A gene (SLC6A4/5-HTT) - depressive feelings interaction analysis. [References].	2010	van Strien, Tatjanavan der Zwaluw, Carmen SEngels, Rutger C. M. E	Journal of Psychiatric Research	44	15	1035-1042	http://dx.doi.org/10.1016/j.jpsychires.2010.03.012
	Emotional responses (verbal and psychophysiological) to pictures of food stimuli. [References].	2010	Esteves, FranciscoArriaga, PatriciaCarneiro, PaulaFlykt, Anders	Psicologia: Revista da Associacao Portuguesa Psicologia	24	2	89-111	http://dx.doi.org/10.17575/rpsicol.v24i2.308
	Emotions beyond the laboratory: Theoretical fundaments, study design, and analytic strategies for advanced ambulatory assessment. [References].	2010	Wilhelm, Frank HGrossman, Paul	Biological Psychology	84	3	552-569	http://dx.doi.org/10.1016/j.biopsycho.2010.01.017
	Evaluation of French and New Zealand Sauvignon wines by experienced French wine assessors. [References].	2010	Parr, Wendy VValentin, DominiqueGreen, James ADacremont, Catherine	Food Quality and Preference	21	1	56-64	http://dx.doi.org/10.1016/j.foodqual.2009.08.002
	Evaluation of the Labeled Hedonic Scale under different experimental conditions. [References].	2010	Lim, JuyunFujimaru, Tomomi	Food Quality and Preference	21	5	521-530	http://dx.doi.org/10.1016/j.foodqual.2010.02.001
	Expectations and surprise in a molecular gastronomic meal. [References].	2010	Mielby, Line HollerFrost, Michael Bom	Food Quality and Preference	21	2	213-224	http://dx.doi.org/10.1016/j.foodqual.2009.09.005
	Explaining variability in sodium intake through oral sensory phenotype, salt sensation and liking. [References].	2010	Hayes, John ESullivan, Bridget SDuffy, Valerie B	Physiology & Behavior	100	4	369-380	http://dx.doi.org/10.1016/j.physbeh.2010.03.017
	Exploring consumers' preferences with regard to department and specialist food stores. [References].	2010	Jacobs, Sunellevan der Merwe, DaleenLombard, EneKruger, Nadia	International Journal of Consumer Studies	34	2	169-178	http://dx.doi.org/10.1111/j.1470-6431.2009.00844.x
	Exposure to a comprehensive school intervention increases vegetable consumption. [References].	2010	Wang, May CRauzon, SuzanneStuder, NatalieMartin, Anna CCraig, LaunaMerlo, CaitlinFung, KellyKursunoglu, DenizShannguan, MuyunCrawford, Patricia	Journal of Adolescent Health	47	1	74-82	http://dx.doi.org/10.1016/j.jadohealth.2009.12.014
	Fatty acid chain length, postprandial satiety and food intake in lean men. [References].	2010	Poppitt, S. DStrik, C. MMacGibbon, A. K. HMcArdle, B. HBudgett, S. CMcGill, A.-T	Physiology & Behavior	101	1	161-167	http://dx.doi.org/10.1016/j.physbeh.2010.04.036
	Feast your eyes: Hunger and trait reward drive predict attentional bias for food cues. [References].	2010	Tapper, KatyPothos, Emmanuel MLawrence, Andrew D	Emotion	10	6	949-954	http://dx.doi.org/10.1037/a0020305
	Feeding goals sought by mothers of 3-5-year-old children. [References].	2010	Moore, Sue NTapper, KatyMurphy, Simon	British Journal of Health Psychology	15	1	185-196	http://dx.doi.org/10.1348/135910709X447668
	Feeding strategies used by primary school meal staff and their impact on children's eating. [References].	2010	Moore, S. NTapper, KMurphy, S	Journal of Human Nutrition and Dietetics	23	1	78-84	http://dx.doi.org/10.1111/j.1365-277X.2009.01009.x
	Feeding your feelings: Emotion regulation strategies and emotional eating. [References].	2010	Evers, CatharineMarijn Stok, Fde Ridder, Denise T. D	Personality and Social Psychology Bulletin	36	6	792-804	http://dx.doi.org/10.1177/0146167210371383
	Flavors prime processing of affectively congruent food words and non-food words. [References].	2010	Veldhuizen, M. GOosterhoff, A. FKroeze, J. H. A	Appetite	54	1	71-76	http://dx.doi.org/10.1016/j.appet.2009.09.008
	Food choice motives and bread liking of consumers embracing hedonistic and traditional values. [References].	2010	Pohjanheimo, TerhiPaasovaara, RamiLuomala, HarriSandell, Mari	Appetite	54	1	170-180	http://dx.doi.org/10.1016/j.appet.2009.10.004
	Food craving, stress and limbic irritability. [References].	2010	Svetlak, Miroslav	Activitas Nervosa Superior	52	3-4	113-117
	Food insecurity and mental health: Surprising trends among community health volunteers in Addis Ababa, Ethiopia during the 2008 food crisis. [References].	2010	Maes, Kenneth CHadley, CraigTesfaye, FikruShifferaw, Selamawit	Social Science & Medicine	70	9	1450-1457	http://dx.doi.org/10.1016/j.socscimed.2010.01.018
	Food liking, familiarity and expected satiation selectively influence portion size estimation of snacks and caloric beverages in men. [References].	2010	Brogden, NinaAlmiron-Roig, Eva	Appetite	55	3	551-555	http://dx.doi.org/10.1016/j.appet.2010.09.003
	Food preference based segments in Russia. [References].	2010	Honkanen, Pirjo	Food Quality and Preference	21	1	65-74	http://dx.doi.org/10.1016/j.foodqual.2009.08.005
	Food preferences of Chinese tourists. [References].	2010	Chang, Richard C. YKivela, JaksaMak, Athena H. N	Annals of Tourism Research	37	4	989-1011	http://dx.doi.org/10.1016/j.annals.2010.03.007
	Food-evoked changes in humans: Startle response modulation and event-related brain potentials (ERPS). [References].	2010	Walla, PeterRichter, MariaFarber, StellaLeodolter, UlrichBauer, Herbert	Journal of Psychophysiology	24	1	25-32	http://dx.doi.org/10.1027/0269-8803/a000003
	Gender differences in drinking practices in middle aged and older Russians. [References].	2010	Bobrova, NataliaWest, RobertMalyutina, DaryaMalyutina, SofiaBobak, Martin	Alcohol and Alcoholism	45	6	573-580	http://dx.doi.org/10.1093/alcalc/agq069
	Genetically determined differences in brain response to a primary food reward. [References].	2010	Felsted, Jennifer ARen, XueyingChouinard-Decorte, FrancoisSmall, Dana M	The Journal of Neuroscience	30	7	2428-2432	http://dx.doi.org/10.1523/JNEUROSCI.5483-09.2010
	Getting a bigger slice of the pie. Effects on eating and emotion in restrained and unrestrained eaters. [References].	2010	Polivy, JanetHerman, C. PeterDeo, Rajbir	Appetite	55	3	426-430	http://dx.doi.org/10.1016/j.appet.2010.07.015
	Good vibrations switch attention: An affective function for network oscillations in evolutionary simulations. [References].	2010	Heerebout, Bram TPhaf, R. Hans	Cognitive, Affective & Behavioral Neuroscience	10	2	217-229	http://dx.doi.org/10.3758/CABN.10.2.217
	Guilty pleasures. Implicit preferences for high calorie food in restrained eating. [References].	2010	Houben, KatrijnRoefs, AnneJansen, Anita	Appetite	55	1	18-24	http://dx.doi.org/10.1016/j.appet.2010.03.003
	Hedonic and motivational roles of opioids in food reward: Implications for overeating disorders. [References].	2010	Pecina, SusanaSmith, Kyle S	Pharmacology, Biochemistry and Behavior	97	1	34-46	http://dx.doi.org/10.1016/j.pbb.2010.05.016
	How health information affects college students' inclination toward variety-seeking tendency. [References].	2010	Chien-Huang, LinHung-Chou, Lin	Scandinavian Journal of Psychology	51	6	503-508	http://dx.doi.org/10.1111/j.1467-9450.2010.00815.x
	How the brain represents the reward value of fat in the mouth. [References].	2010	Grabenhorst, FabianRolls, Edmund TParris, Benjamin Ad'Souza, Aran A	Cerebral Cortex	20	5	1082-1091	http://dx.doi.org/10.1093/cercor/bhp169
	How the order of sampled experiential products affects choice. [References].	2010	Biswas, DipayanGrewal, DhruvRoggeveen, Anne	Journal of Marketing Research	47	3	508-519	http://dx.doi.org/10.1509/jmkr.47.3.508
	Hunger induced changes in food choice. When beggars cannot be choosers even if they are allowed to choose. [References].	2010	Hoefling, AtillaStrack, Fritz	Appetite	54	3	603-606	http://dx.doi.org/10.1016/j.appet.2010.02.016
	In touch with your feelings: Power increases reliance on bodily information. [References].	2010	Guinote, Ana	Social Cognition	28	1	110-121	http://dx.doi.org/10.1521/soco.2010.28.1.110
	In vitro and in vivo characterization of JNJ-31020028 (N-(4-{4-[2-(diethylamino)-2-oxo-1-phenylethyl]piperazin-1-yl}-3-fluorophenyl)-2-pyridin-3-ylbenzamide), a selective brain penetrant small molecule antagonist of the neuropeptide Y Y2 receptor. [References].	2010	Shoblock, James RWelty, NatalieNepomuceno, DianeLord, BrianAluisio, LeahFraser, IanMotley, S. TimothySutton, Steve WMorton, KirstenGalici, RuggeroAtack, John RDvorak, LisaSwanson, Devin MCarruthers, Nicholas IDvorak, CurtLovenberg, Timothy WBonaventure, Pascal	Psychopharmacology	208	2	265-277	http://dx.doi.org/10.1007/s00213-009-1726-x
	Influence of odor hedonics, food-relatedness, and motivational state on human sniffing. [References].	2010	Prescott, JohnBurns, JamesFrank, Robert A	Chemosensory Perception	3	2	85-90	http://dx.doi.org/10.1007/s12078-010-9073-1
	Introduction-Moving emotion forward: From the ubiquity of emotion in mental proceses to rewinding its origins. [References].	2010	Esteves, FranciscoArriaga, PatriciaGaspar, Augusta	Psicologia: Revista da Associacao Portuguesa Psicologia	24	2	11-16	http://dx.doi.org/10.17575/rpsicol.v24i2.314
	Investigation of the influence of age, gender and consumption habits on the liking of jam-filled cakes. [References].	2010	Michon, CO'Sullivan, M. GSheehan, EDelahunty, C. MKerry, J. P	Food Quality and Preference	21	5	553-561	http://dx.doi.org/10.1016/j.foodqual.2010.03.001
	Is human seasonality implicated in the risk profile for obesity? [References].	2010	Davis, CarolineFox, JohnMcCool, CatherineWight, KarenCurtis, ClaireReid, CarolineStrimas, Rachel	Eating Behaviors	11	4	301-304	http://dx.doi.org/10.1016/j.eatbeh.2010.07.004
	Is meat flavor a factor in hunters' prey choice decisions? [References].	2010	Koster, Jeremy MHodgen, Jennie JVenegas, Maria DCopeland, Toni J	Human Nature	21	3	219-242	http://dx.doi.org/10.1007/s12110-010-9093-1
	Justification of effort by humans and pigeons: Cognitive dissonance or contrast? [References].	2010	Zentall, Thomas R	Current Directions in Psychological Science	19	5	296-300	http://dx.doi.org/10.1177/0963721410383381
	Lateral hypothalamic orexin/hypocretin neurons: A role in reward-seeking and addiction. [References].	2010	Aston-Jones, GarySmith, Rachel JSartor, Gregory CMoorman, David EMassi, LemaTahsili-Fahadan, PouyaRichardson, Kimberlei A	Brain Research	1314		74-90	http://dx.doi.org/10.1016/j.brainres.2009.09.106
	Learned liking versus inborn delight: Can sweetness give sensual pleasure or is it just motivating? [References].	2010	Booth, David AHiggs, SuzanneSchneider, JenniferKlinkenberg, Isabelle	Psychological Science	21	11	1656-1663	http://dx.doi.org/10.1177/0956797610385356
	Measures of postprandial wellness after single intake of two protein-carbohydrate meals. [References].	2010	Boelsma, EstherBrink, Elizabeth JStafleu, AnnetteHendriks, Henk F. J	Appetite	54	3	456-464	http://dx.doi.org/10.1016/j.appet.2009.12.014
	Measuring emotions associated with foods in consumer testing. [References].	2010	King, Silvia CMeiselman, Herbert LCarr, B. Thomas	Food Quality and Preference	21	8	1114-1116	http://dx.doi.org/10.1016/j.foodqual.2010.08.004
	Measuring food reward and the transfer effect of sensory specific satiety. [References].	2010	Griffioen-Roose, SanneFinlayson, GrahamMars, MonicaBlundell, John Ede Graaf, Cees	Appetite	55	3	648-655	http://dx.doi.org/10.1016/j.appet.2010.09.018
	Menthol and non-menthol cigarette use among Black smokers in Southern California. [References].	2010	Unger, Jennifer BAllen, Bruce Jr.Leonard, EarlWenten, MadeCruz, Tess Boley	Nicotine & Tobacco Research	12	4	398-407	http://dx.doi.org/10.1093/ntr/ntq016
	Menthol and non-menthol smoking: The impact of prices and smoke-free air laws. [References].	2010	Tauras, John ALevy, DavidChaloupka, Frank JVillanti, AndreaNiaura, Raymond SVallone, DonnaAbrams, David B	Addiction	105	Suppl 1	115-123	http://dx.doi.org/10.1111/j.1360-0443.2010.03206.x
	Monitoring drinking behaviour and motivation to drink over successive doses of alcohol. [References].	2010	Rose, Abigail KatherineHobbs, MalcolmKlipp, LauraBell, StevenEdwards, KendraO'Hara, PatDrummond, Colin	Behavioural Pharmacology	21	8	710-718	http://dx.doi.org/10.1097/FBP.0b013e32833fa72b
	Mood and the macro-nutrient composition of breakfast and the mid-day meal. [References].	2010	Benton, DavidBrock, Helen	Appetite	55	3	436-440	http://dx.doi.org/10.1016/j.appet.2010.08.001
	More on ADORA. [References].	2010	Yang, AmyChilds, EmmaPalmer, Abraham Ade Wit, Harriet	Psychopharmacology	212	4	699-700	http://dx.doi.org/10.1007/s00213-010-2003-8
	Negative mood increases selective attention to food cues and subjective appetite. [References].	2010	Hepworth, RebeccaMogg, KarinBrignell, CatherineBradley, Brendan P	Appetite	54	1	134-142	http://dx.doi.org/10.1016/j.appet.2009.09.019
	Neural control of feeding behavior: Overview and clinical correlations. [References].	2010	Benarroch, Eduardo E	Neurology	74	20	1643-1650	http://dx.doi.org/10.1212/WNL.0b013e3181df0a3f
	Neural correlates of affective influence on choice. [References].	2010	Piech, Richard MLewis, JadeParkinson, Caroline HOwen, Adrian MRoberts, Angela CDowning, Paul EParkinson, John A	Brain and Cognition	72	2	282-288	http://dx.doi.org/10.1016/j.bandc.2009.09.012
	Non-competitive liking for brands. No blocking in evaluative conditioning. [References].	2010	Laane, KristjanAru, JuhanDickinson, Anthony	Appetite	54	1	100-107	http://dx.doi.org/10.1016/j.appet.2009.09.012
	On the evolutionary bases of consumer reinforcement. [References].	2010	Nicholson, MichaelXiao, Sarah Hong	Journal of Organizational Behavior Management	30	2	127-144	http://dx.doi.org/10.1080/01608061003756356
	Oral contraceptive effects on food choice during the follicular and luteal phases of the menstrual cycle. A laboratory based study. [References].	2010	Tucci, S. AMurphy, L. EBoyland, E. JDye, LHalford, J. C. G	Appetite	55	3	388-392	http://dx.doi.org/10.1016/j.appet.2010.06.005
	Paired preference tests: 'Liking', 'Buying' and 'Take Away' preferences. [References].	2010	Wichchukit, SukanyaO'Mahony, Michael	Food Quality and Preference	21	8	925-929	http://dx.doi.org/10.1016/j.foodqual.2010.03.002
	Parental control and the dopamine D2 receptor gene (DRD2) interaction on emotional eating in adolescence. [References].	2010	van Strien, TatjanaSnoek, Harriette Mvan der Zwaluw, Carmen SEngels, Rutger C. M. E	Appetite	54	2	255-261	http://dx.doi.org/10.1016/j.appet.2009.11.006
	Prediction of children's flavour preferences. Effect of age and stability in reported preferences. [References].	2010	Liem, Djin GieZandstra, LiesbethThomas, Anna	Appetite	55	1	69-75	http://dx.doi.org/10.1016/j.appet.2010.04.002
	Pre-existent expectancy effects in the relationship between caffeine and performance. [References].	2010	Elliman, Nicola AAsh, JenniferGreen, Michael W	Appetite	55	2	355-358	http://dx.doi.org/10.1016/j.appet.2010.03.016
	Preference for one of two identical stimuli: Expectations, explicit instructions and personal traits. [References].	2010	Chapman, Kathryn WLovelace, EugeneCardello, ArmandLawless, Harry T	Journal of Sensory Studies	25	Suppl 1	35-53
	Preference or fat? Revisiting opioid effects on food intake. [References].	2010	Taha, Sharif A	Physiology & Behavior	100	5	429-437	http://dx.doi.org/10.1016/j.physbeh.2010.02.027
	Psychosocial stressor effects on cortisol and ghrelin in emotional and non-emotional eaters: Influence of anger and shame. [References].	2010	Raspopow, KateAbizaid, AlfonsoMatheson, KimberlyAnisman, Hymie	Hormones and Behavior	58	4	677-684	http://dx.doi.org/10.1016/j.yhbeh.2010.06.003
	Regular consumption of a cereal breakfast. Effects on mood and body image satisfaction in adult non-obese women. [References].	2010	Lattimore, PaulWalton, JennyBartlett, SarahHackett, AllanStevenson, Leonard	Appetite	55	3	512-521	http://dx.doi.org/10.1016/j.appet.2010.08.019
	Reluctant trying of an unfamiliar food induces negative affection for the food. [References].	2010	Tuorila, HelyMustonen, Sari	Appetite	54	2	418-421	http://dx.doi.org/10.1016/j.appet.2010.01.010
	Repeated taste exposure increases liking for vegetables by low-income elementary school children. [References].	2010	Lakkakula, AnanthaGeaghan, JamesZanovec, MichaelPierce, SarahTuuri, Georgianna	Appetite	55	2	226-231	http://dx.doi.org/10.1016/j.appet.2010.06.003
	Representation of sweet and salty taste intensity in the brain. [References].	2010	Spetter, M. SSmeets, P. A. Mde Graaf, CViergever, M. A	Chemical Senses	35	9	831-840	http://dx.doi.org/10.1093/chemse/bjq093
	Restrained eaters show enhanced automatic approach tendencies towards food. [References].	2010	Veenstra, Esther Mde Jong, Peter J	Appetite	55	1	30-36	http://dx.doi.org/10.1016/j.appet.2010.03.007
	Review of Longing and belonging: Parents, children, and consumer culture.	2010	Martens, Lydia	American Journal of Sociology	115	5	1612-1614	http://dx.doi.org/10.1086/652933
	Review of Professional ethics education: Studies in compassionate empathy.	2010	Carr, David	Journal of Moral Education	39	1	116-119	http://dx.doi.org/10.1080/03057240903541967
	Review of The art instinct: Beauty, pleasure and human evolution. [References].	2010	Nichols, Ryan	Journal of Cognition and Culture	10	3-4	404-407	http://dx.doi.org/10.1163/156853710X531276
	Risk, fear, bird flu and terrorists: A study of risk perceptions and economics. [References].	2010	Turvey, Calum GOnyango, BenjaminCuite, CaraHallman, William K	The Journal of Socio-Economics	39	1	1-10	http://dx.doi.org/10.1016/j.socec.2009.08.008
	Salt preference of nursing mothers is associated with earlier cessation of exclusive breastfeeding. [References].	2010	Verd, SergioNadal-Amat, JuanGich, IgnasiLeshem, Micah	Appetite	54	1	233-236	http://dx.doi.org/10.1016/j.appet.2009.12.006
	Salt-induced thirst results in increased finickiness in humans. [References].	2010	Stevenson, Richard JCase, Trevor IOaten, Megan J	The Psychological Record	60	3	385-398
	Sensory education decreases food neophobia score and encourages trying unfamiliar foods in 8-12-year-old children. [References].	2010	Mustonen, SariTuorila, Hely	Food Quality and Preference	21	4	353-360	http://dx.doi.org/10.1016/j.foodqual.2009.09.001
	Sensory-specific satiety is impervious to the tasting of other foods with its assessment. [References].	2010	Havermans, Remco CSiep, NicoletteJansen, Anita	Appetite	55	2	196-200	http://dx.doi.org/10.1016/j.appet.2010.05.088
	Sex-based differences in the behavioral and neuronal responses to food. [References].	2010	Cornier, Marc-AndreSalzberg, Andrea KEndly, Dawnielle CBessesen, Daniel HTregellas, Jason R	Physiology & Behavior	99	4	538-543	http://dx.doi.org/10.1016/j.physbeh.2010.01.008
	Short sleep duration promoting overconsumption of food: A reward-driven eating behavior? [References].	2010	Chaput, Jean-Philippe	Sleep: Journal of Sleep and Sleep Disorders Research	33	9	1135-1136	http://dx.doi.org/10.1093/sleep/33.9.1135
	Short term effects of alcohol on appetite in humans. Effects of context and restrained eating. [References].	2010	Yeomans, Martin R	Appetite	55	3	565-573	http://dx.doi.org/10.1016/j.appet.2010.09.005
	Similarity predicts liking in 3-year-old children. [References].	2010	Fawcett, Christine AMarkson, Lori	Journal of Experimental Child Psychology	105	4	345-358	http://dx.doi.org/10.1016/j.jecp.2009.12.002
	Stability and change in snack food likes and dislikes from 5 to 11 years. [References].	2010	Rollins, Brandi YLoken, EricBirch, Leann L	Appetite	55	2	371-373	http://dx.doi.org/10.1016/j.appet.2010.06.012
	State craving, food availability, and reactivity to preferred snack foods. [References].	2010	Rejeski, W. JackBlumenthal, Terry DMiller, Gary DLobe, MorganDavis, CarolineBrown, Lauren	Appetite	54	1	77-83	http://dx.doi.org/10.1016/j.appet.2009.09.009
	Still preoccupied with 1995: The need to belong and preference for nostalgic products. [References].	2010	Loveland, Katherine ESmeethers, DirkMandel, Naomi	Journal of Consumer Research	37	3	393-408	http://dx.doi.org/10.1086/653043
	Student involvement in wellness policies: A study of Pennsylvania local education agencies. [References].	2010	Jomaa, Lamis HMcDonnell, ElaineWeirich, ElaineHartman, TerrylJensen, LeifProbart, Claudia	Journal of Nutrition Education and Behavior	42	6	372-379	http://dx.doi.org/10.1016/j.jneb.2009.07.012
	Study on the influence of age, gender and familiarity with the product on the acceptance of vegetable soups. [References].	2010	Michon, CO'Sullivan, M. GSheehan, EDelahunty, C. MKerry, J. P	Food Quality and Preference	21	5	478-488	http://dx.doi.org/10.1016/j.foodqual.2010.01.003
	Studying the influence of package shape and colour on consumer expectations of milk desserts using word association and conjoint analysis. [References].	2010	Ares, GastonDeliza, Rosires	Food Quality and Preference	21	8	930-937	http://dx.doi.org/10.1016/j.foodqual.2010.03.006
	Sweet preferences and analgesia during childhood: Effects of family history of alcoholism and depression. [References].	2010	Mennella, Julie APepino, M. YaninaLehmann-Castor, Sara MYourshaw, Lauren M	Addiction	105	4	666-675	http://dx.doi.org/10.1111/j.1360-0443.2009.02865.x
	Taste memory formation: Latest advances and challenges. [References].	2010	Nunez-Jaramillo, LuisRamirez-Lugo, LeticiaHerrera-Morales, WendyMiranda, Maria Isabel	Behavioural Brain Research	207	2	232-248	http://dx.doi.org/10.1016/j.bbr.2009.10.040
	Temptations elicit compensatory intentions. [References].	2010	Kronick, IlanaKnauper, Barbel	Appetite	54	2	398-401	http://dx.doi.org/10.1016/j.appet.2009.12.011
	Test-retest reliability and comparison of children's reports with parents' reports of young children's fruit and vegetable preferences. [References].	2010	Vereecken, Carine AnnaVandervorst, StephanieNicklas, TheresaCovents, MarcMaes, Lea	Appetite	55	3	574-581	http://dx.doi.org/10.1016/j.appet.2010.09.006
	The 9-point hedonic scale: Are words and numbers compatible? [References].	2010	Nicolas, LauraMarquilly, ColineO'Mahony, Michael	Food Quality and Preference	21	8	1008-1015	http://dx.doi.org/10.1016/j.foodqual.2010.05.017
	The affective and cognitive processing of touch, oral texture, and temperature in the brain. [References].	2010	Rolls, Edmund T	Neuroscience and Biobehavioral Reviews	34	2	237-245	http://dx.doi.org/10.1016/j.neubiorev.2008.03.010
	The architecture of reward value coding in the human orbitofrontal cortex. [References].	2010	Sescousse, GuillaumeRedoute, JeromeDreher, Jean-Claude	The Journal of Neuroscience	30	39	13095-13104	http://dx.doi.org/10.1523/JNEUROSCI.3501-10.2010
	The association of maternal food intake and infants' and toddlers' food intake. [References].	2010	Hart, C. NRaynor, H. AJelalian, EDrotar, D	Child: Care, Health and Development	36	3	396-403	http://dx.doi.org/10.1111/j.1365-2214.2010.01072.x
	The comfort food fallacy: Avoiding old favorites in times of change. [References].	2010	Wood, Stacy	Journal of Consumer Research	36	6	950-963	http://dx.doi.org/10.1086/644749
	The effects of musical fit on choice between two competing foods. [References].	2010	Yeoh, Joanne P. SNorth, Adrian C	Musicae Scientiae	14	1	165-180	http://dx.doi.org/10.1177/102986491001400107
	The emotional response to wine consumption. [References].	2010	Ferrarini, RCarbognin, CCasarotti, E. MNicolis, ENencini, AMeneghini, A. M	Food Quality and Preference	21	7	720-725	http://dx.doi.org/10.1016/j.foodqual.2010.06.004
	The fish is bad: Negative food odors elicit faster and more accurate reactions than other odors. [References].	2010	Boesveldt, SFrasnelli, JGordon, A. RLundstrom, J. N	Biological Psychology	84	2	313-317	http://dx.doi.org/10.1016/j.biopsycho.2010.03.006
	The importance of landscape in wine quality perception: An integrated approach using choice-based conjoint analysis and combination-based permutation tests. [References].	2010	Tempesta, TizianoGiancristofaro, Rosa ArborettiCorain, LivioSalmaso, LuigiTomasi, DiegoBoatto, Vasco	Food Quality and Preference	21	7	827-836	http://dx.doi.org/10.1016/j.foodqual.2010.04.007
	The influence of auditory cues on the perception of, and responses to, food and drink. [References].	2010	Spence, CharlesShankar, Maya U	Journal of Sensory Studies	25	3	406-430	http://dx.doi.org/10.1111/j.1745-459X.2009.00267.x
	The influence of preparation method on children's liking for vegetables. [References].	2010	Zeinstra, Gertrude GKoelen, M. AKok, F. Jde Graaf, C	Food Quality and Preference	21	8	906-914	http://dx.doi.org/10.1016/j.foodqual.2009.12.006
	The representation of information about taste and odor in the orbitofrontal cortex. [References].	2010	Rolls, Edmund TCritchley, Hugo DVerhagen, Justus VKadohisa, Mikiko	Chemosensory Perception	3	1	16-33	http://dx.doi.org/10.1007/s12078-009-9054-4
	The role of food-cue exposure and negative affect in the experience of thought-shape fusion. [References].	2010	Coelho, Jennifer SRoefs, AnneJansen, Anita	Journal of Behavior Therapy and Experimental Psychiatry	41	4	409-417	http://dx.doi.org/10.1016/j.jbtep.2010.04.004
	Twin study of heritability of eating bread in Danish and Finnish men and women. [References].	2010	Hasselbalch, Ann LSilventoinen, KarriKeskitalo, KaisuPietilainen, Kirsi HRissanen, AilaHeitmann, Berit LKyvik, Kirsten OSorensen, Thorkild I. AKaprio, Jaakko	Twin Research and Human Genetics	13	2	163-167	http://dx.doi.org/10.1375/twin.13.2.163
	Understanding consumer preferences for shiraz wine and cheddar cheese pairings. [References].	2010	Bastian, Susan E. PCollins, CassandraJohnson, Trent E	Food Quality and Preference	21	7	668-678	http://dx.doi.org/10.1016/j.foodqual.2010.02.002
	Understanding individual differences in acquired flavour liking in humans. [References].	2010	Yeomans, Martin R	Chemosensory Perception	3	1	34-41	http://dx.doi.org/10.1007/s12078-009-9052-6
	Use of an open-ended question to identify drivers of liking of milk desserts. Comparison with preference mapping techniques. [References].	2010	Ares, GastonGimenez, AnaBarreiro, CeciliaGambaro, Adriana	Food Quality and Preference	21	3	286-294	http://dx.doi.org/10.1016/j.foodqual.2009.05.006
	Using projective techniques to tap into consumers' feelings, perceptions and attitudes . . . Getting an honest opinion. [References].	2010	Doherty, SusanNelson, Roy	International Journal of Consumer Studies	34	4	400-404	http://dx.doi.org/10.1111/j.1470-6431.2010.00880.x
	Using the self to change implicit attitudes. [References].	2010	Prestwich, AndrewPerugini, MarcoHurling, RobertRichetin, Juliette	European Journal of Social Psychology	40	1	61-71	http://dx.doi.org/10.1002/ejsp.610
	Variation in the gene TAS2R38 is associated with the eating behavior disinhibition in Old Order Amish women. [References].	2010	Dotson, Cedrick DShaw, Hillary LMitchell, Braxton DMunger, Steven DSteinle, Nanette I	Appetite	54	1	93-99	http://dx.doi.org/10.1016/j.appet.2009.09.011
	Various paired preference tests: Experimenter effect on take home choice. [References].	2010	Weiss, B. HO'Mahony, MWichchukit, S	Journal of Sensory Studies	25	5	778-790	http://dx.doi.org/10.1111/j.1745-459X.2010.00309.x
	Vegetable intake in college-aged adults is explained by oral sensory phenotypes and TAS2R38 genotype. [References].	2010	Duffy, Valerie BHayes, John EDavidson, Andrew CKidd, Judith RKidd, Kenneth KBartoshuk, Linda M	Chemosensory Perception	3	3-4	137-148	http://dx.doi.org/10.1007/s12078-010-9079-8
	When reduced fat increases preference. How fat reduction in nutrition tables and numeracy skills affect food choices. [References].	2010	Visschers, Vivianne H. MSiegrist, Michael	Appetite	55	3	730-733	http://dx.doi.org/10.1016/j.appet.2010.09.001
	Why do some socioeconomically disadvantaged women eat better than others? An investigation of the personal, social and environmental correlates of fruit and vegetable consumption. [References].	2010	Williams, LaurenBall, KylieCrawford, David	Appetite	55	3	441-446	http://dx.doi.org/10.1016/j.appet.2010.08.004
	A cross-cultural study of preference for apple juice with different sugar and acid contents. [References].	2009	Rodbotten, MaritMartinsen, Berit KarolineBorge, Grethe IrenMortvedt, Hilde SkotlandKnutsen, Svein HalvorLea, PerNaes, Tormod	Food Quality and Preference	20	3	277-284	http://dx.doi.org/10.1016/j.foodqual.2008.11.002
	A learned flavor preference persists despite the extinction of conditioned hedonic reactions to the cue flavors. [References].	2009	Dwyer, Dominic MPincham, Hannah LThein, ThidaHarris, Justin A	Learning & Behavior	37	4	305-310	http://dx.doi.org/10.3758/LB.37.4.305
	A new method for differentiating the androstenone sensitivity among consumers. [References].	2009	Lunde, KSkuterud, ENilsen, AEgelandsdal, B	Food Quality and Preference	20	4	304-311	http://dx.doi.org/10.1016/j.foodqual.2009.02.001
	A picture-flavour paradigm for studying complex conditioning processes in food preference learning. [References].	2009	Kerkhof, InnekeVansteenwegen, DeboraBaeyens, FrankHermans, Dirk	Appetite	53	3	303-308	http://dx.doi.org/10.1016/j.appet.2009.07.007
	Acquired hedonic and sensory characteristics of odours: Influence of sweet liker and propylthiouracil taster status. [References].	2009	Yeomans, Martin RPrescott, JohnGould, Natalie J	The Quarterly Journal of Experimental Psychology	62	8	1648-1664	http://dx.doi.org/10.1080/17470210802557793
	Acquired liking for sweet-paired odours is related to the disinhibition but not restraint factor from the Three Factor Eating Questionnaire. [References].	2009	Yeomans, Martin RMobini, SirousBertenshaw, Emma JGould, Natalie J	Physiology & Behavior	96	2	244-252	http://dx.doi.org/10.1016/j.physbeh.2008.10.001
	Acute compensatory eating following exercise is associated with implicit hedonic wanting for food. [References].	2009	Finlayson, GBryant, EBlundell, J. EKing, N. A	Physiology & Behavior	97	1	62-67	http://dx.doi.org/10.1016/j.physbeh.2009.02.002
	Adherence and weight loss outcomes associated with food-exercise diary preference in a military weight management program. [References].	2009	Shay, Laura ESeibert, DianeWatts, DorraineSbrocco, TracyPagliara, Claire	Eating Behaviors	10	4	220-227	http://dx.doi.org/10.1016/j.eatbeh.2009.07.004
	Adiposity is not associated with children's reported liking for selected foods. [References].	2009	Hill, CWardle, JCooke, L	Appetite	52	3	603-608	http://dx.doi.org/10.1016/j.appet.2009.02.003
	Affect as a motivational state. [References].	2009	Brehm, Jack WMiron, Anca MMiller, Kari	Cognition and Emotion	23	6	1069-1089	http://dx.doi.org/10.1080/02699930802323642
	Affective associations mediate the influence of cost-benefit beliefs on fruit and vegetable consumption. [References].	2009	Kiviniemi, Marc TDuangdao, Kate M	Appetite	52	3	771-775	http://dx.doi.org/10.1016/j.appet.2009.02.006
	Alcohol versus placebo drinks in reducing feelings of sadness: Pilot study. [References].	2009	Sitharthan, GomathiSitharthan, ThiagarajanHough, Michael James	Australian Psychologist	44	4	248-252	http://dx.doi.org/10.1080/00050060902833451
	Alternation between foods within a meal. Influence on satiation and consumption in humans. [References].	2009	Brondel, LaurentLauraine, GeoffreyVan Wymelbeke, VirginieRomer, MichaelSchaal, Benoist	Appetite	53	2	203-209	http://dx.doi.org/10.1016/j.appet.2009.06.009
	An expanded view of energy homeostasis: Neural integration of metabolic, cognitive, and emotional drives to eat. [References].	2009	Shin, Andrew CZheng, HuiyuanBerthoud, Hans-Rudolf	Physiology & Behavior	97	5	572-580	http://dx.doi.org/10.1016/j.physbeh.2009.02.010
	Attentional and approach biases for pictorial food cues. Influence of external eating. [References].	2009	Brignell, CatherineGriffiths, TanyaBradley, Brendan PMogg, Karin	Appetite	52	2	299-306	http://dx.doi.org/10.1016/j.appet.2008.10.007
	Caffeine reinforces flavor preference and behavior in moderate users but not in low caffeine users. [References].	2009	Dack, CharlotteReed, Phil	Learning and Motivation	40	1	35-45	http://dx.doi.org/10.1016/j.lmot.2008.05.002
	Changes in sleep, mood and subjective and objective responses to physical performance during the daytime in Ramadan. [References].	2009	Waterhouse, JimAlabed, HadhomEdwards, BenReilly, Thomas	Biological Rhythm Research	40	5	367-383	http://dx.doi.org/10.1080/09291010902863438
	Chewing gum and impasse-induced self-reported stress. [References].	2009	Torney, Laura KJohnson, Andrew JMiles, Christopher	Appetite	53	3	414-417	http://dx.doi.org/10.1016/j.appet.2009.07.009
	Children's extension of disgust to physical and moral events. [References].	2009	Danovitch, JudithBloom, Paul	Emotion	9	1	107-112	http://dx.doi.org/10.1037/a0014113
	Children's gender- and ethnicity-based reasoning about foods. [References].	2009	Lam, VirginiaLeman, Patrick	Social Development	18	2	478-496	http://dx.doi.org/10.1111/j.1467-9507.2008.00493.x
	Children's hard-wired aversion to pure vegetable tastes. A 'failed' flavour-nutrient learning study. [References].	2009	Zeinstra, Gertrude GKoelen, M. AKok, F. Jde Graaf, C	Appetite	52	2	528-530	http://dx.doi.org/10.1016/j.appet.2008.11.006
	Children's liking and wanting of snack products: Influence of shape and flavour. [References].	2009	Liem, Djin GZandstra, Liesbeth H	The International Journal of Behavioral Nutrition and Physical Activity	6			http://dx.doi.org/10.1186/1479-5868-6-38
	Cognitive and behavioral correlates of BMI among male and female undergraduate students. [References].	2009	Pothos, Emmanuel MTapper, KatyCalitri, Raff	Appetite	52	3	797-800	http://dx.doi.org/10.1016/j.appet.2009.03.002
	Comparison of attribute liking and JAR scales to evaluate the adequacy of sensory attributes of milk desserts. [References].	2009	Ares, GastonBarreiro, CeciliaGimenez, Ana	Journal of Sensory Studies	24	5	664-676	http://dx.doi.org/10.1111/j.1745-459X.2009.00232.x
	Conceptual consumption. [References].	2009	Ariely, DanNorton, Michael I	Annual Review of Psychology	60		475-499	http://dx.doi.org/10.1146/annurev.psych.60.110707.163536
	Consumer acceptance of cow's milk versus soy beverages: Impact of ethnicity, lactose tolerance and sensory preference segmentation. [References].	2009	Palacios, O. MBadran, JDrake, M. AnneReisner, MMoskowitz, H. R	Journal of Sensory Studies	24	5	731-748	http://dx.doi.org/10.1111/j.1745-459X.2009.00236.x
	Consumer liking for kiwifruit flavour: A meta-analysis of five studies on fruit quality. [References].	2009	Harker, F. RCarr, B. TLenjo, MMacRae, E. AWismer, W. VMarsh, K. BWilliams, MWhite, ALund, C. MWalker, S. BGunson, F. APereira, R. B	Food Quality and Preference	20	1	30-41	http://dx.doi.org/10.1016/j.foodqual.2008.07.001
	Consumer segmentation based on food neophobia and its application to product development. [References].	2009	Henriques, Ami SKing, Silvia CMeiselman, Herbert L	Food Quality and Preference	20	2	83-91	http://dx.doi.org/10.1016/j.foodqual.2008.01.003
	Consumers' acceptability and actual choice. An exploratory research on cured ham in Spain. [References].	2009	Resano, HSanjuan, A. IAlbisu, L. M	Food Quality and Preference	20	5	391-398	http://dx.doi.org/10.1016/j.foodqual.2009.03.002
	Depiction of food as having drug-like properties in televised food advertisements directed at children: Portrayals as pleasure enhancing and addictive. [References].	2009	Page, Randy MBrewster, Aaron	Journal of Pediatric Health Care	23	3	150-158	http://dx.doi.org/10.1016/j.pedhc.2008.01.006
	Dietary pattern and depressive symptoms in middle age. [References].	2009	Akbaraly, Tasnime NBrunner, Eric JFerrie, Jane EMarmot, Michael GKivimaki, MikaSingh-Manoux, Archana	The British Journal of Psychiatry	195	5	408-413	http://dx.doi.org/10.1192/bjp.bp.108.058925
	Differences in fruit and vegetable exposure and preferences among adolescents receiving free fruit and vegetable snacks at school. [References].	2009	Cullen, Karen WeberWatson, Kathleen BKonarik, Melanie	Appetite	52	3	740-744	http://dx.doi.org/10.1016/j.appet.2009.04.001
	Different sensory aspects of a food are not remembered with equal acuity. [References].	2009	Morin-Audebrand, LLaureati, MSulmont-Rosse, CIssanchou, SKoster, E. PMojet, J	Food Quality and Preference	20	2	92-99	http://dx.doi.org/10.1016/j.foodqual.2007.09.003
	Diversity in the determinants of food choice: A psychological perspective. [References].	2009	Koster, E. P	Food Quality and Preference	20	2	70-82	http://dx.doi.org/10.1016/j.foodqual.2007.11.002
	Do great apes use emotional expressions to infer desires? [References].	2009	Buttelmann, DavidCall, JosepTomasello, Michael	Developmental Science	12	5	688-698	http://dx.doi.org/10.1111/j.1467-7687.2008.00802.x
	Dreams of tigers and flowers: Child gender predictions and preferences in urban mainland Chinese sample during pregnancy. [References].	2009	Loo, Kek KheeLuo, XiyingSu, HongPresson, AngelaLi, Yan	Women & Health	49	1	50-65	http://dx.doi.org/10.1080/03630240802694673
	Dual-modality disclaimers, emotional appeals, and production techniques in food advertising airing during programs rated for children: Is there a good balance? [References].	2009	Wicks, Jan LeBlancWarren, RonFosu, IgnatiusWicks, Robert H	Journal of Advertising	38	4	93-105	http://dx.doi.org/10.2753/JOA0091-3367380407
	Eating what you like induces a stronger decrease of 'wanting' to eat. [References].	2009	Lemmens, Sofie G. TSchoffelen, Paul F. MWouters, LoekBorn, Jurriaan MMartens, Mieke J. IRutters, FemkeWesterterp-Plantenga, Margriet S	Physiology & Behavior	98	3	318-325	http://dx.doi.org/10.1016/j.physbeh.2009.06.008
	Editors' statement.	2009	Kunzendorf, Robert GHoneycutt, James M	Imagination, Cognition and Personality	29	3	189	http://dx.doi.org/10.2190/IC.29.3.a
	Effect of fibre information on consumer willingness to pay for French baguettes. [References].	2009	Ginon, ELoheac, YMartin, CCombris, PIssanchou, S	Food Quality and Preference	20	5	343-352	http://dx.doi.org/10.1016/j.foodqual.2009.01.002
	Effects of caffeine in chewing gum on mood and attention. [References].	2009	Smith, Andrew	Human Psychopharmacology: Clinical and Experimental	24	3	239-247	http://dx.doi.org/10.1002/hup.1020
	Effects of chewing gum on mood, learning, memory and performance of an intelligence test. [References].	2009	Smith, Andrew	Nutritional Neuroscience	12	2	81-88	http://dx.doi.org/10.1179/147683009X423247
	Effects of energy density and portion size on development of acquired flavour liking and learned satiety. [References].	2009	Yeomans, Martin RGould, Natalie JLeitch, MargaretMobini, Sirous	Appetite	52	2	469-478	http://dx.doi.org/10.1016/j.appet.2008.12.010
	Emotion and food. Do the emotions expressed on other people's faces affect the desire to eat liked and disliked food products? [References].	2009	Barthomeuf, LRousset, SDroit-Volet, S	Appetite	52	1	27-33	http://dx.doi.org/10.1016/j.appet.2008.07.002
	Emotions and eating. Self-reported and experimentally induced changes in food intake under stress. [References].	2009	Wallis, D. JHetherington, M. M	Appetite	52	2	355-362	http://dx.doi.org/10.1016/j.appet.2008.11.007
	English and French taste words used metaphorically. [References].	2009	Depierre, Amelie	Chemosensory Perception	2	1	40-52	http://dx.doi.org/10.1007/s12078-009-9037-5
	Exercise condition affects hedonic responses to sodium in a sport drink. [References].	2009	Passe, D. HStofan, J. RRowe, C. LHorswill, C. AMurray, R	Appetite	52	3	561-567	http://dx.doi.org/10.1016/j.appet.2009.01.008
	Exploring emotional-eating patterns in different cultures: Toward a conceptual framework model. [References].	2009	Luomala, Harri TSirieix, LucieTahir, Rizwan	Journal of International Consumer Marketing	21	3	231-245	http://dx.doi.org/10.1080/08961530802202818
	Families' use of nutritional information on food labels. [References].	2009	Norgaard, Maria KumpelBrunso, Karen	Food Quality and Preference	20	8	597-606	http://dx.doi.org/10.1016/j.foodqual.2009.07.005
	Fasting biases brain reward systems towards high-calorie foods. [References].	2009	Goldstone, Anthony PPrechtl de Hernandez, Christina GBeaver, John DMuhammed, KinanCroese, CharlotteBell, GabrielDurighel, GiulianaHughes, EmerWaldman, Adam DFrost, GaryBell, Jimmy D	European Journal of Neuroscience	30	8	1625-1635	http://dx.doi.org/10.1111/j.1460-9568.2009.06949.x
	Female emotional eaters show abnormalities in consummatory and anticipatory food reward: A functional magnetic resonance imaging study. [References].	2009	Bohon, CaraStice, EricSpoor, Sonja	International Journal of Eating Disorders	42	3	210-221	http://dx.doi.org/10.1002/eat.20615
	Food hiding and weight control behaviors among ethnically diverse, overweight adolescents. Associations with parental food restriction, food monitoring, and dissatisfaction with adolescent body shape. [References].	2009	Kenyon, DenYelle BaeteFulkerson, Jayne AKaur, Harsohena	Appetite	52	2	266-272	http://dx.doi.org/10.1016/j.appet.2008.10.004
	Food liking, food wanting, and sensory-specific satiety. [References].	2009	Havermans, Remco CJanssen, TimGiesen, Janneke C. A. HRoefs, AnneJansen, Anita	Appetite	52	1	222-225	http://dx.doi.org/10.1016/j.appet.2008.09.020
	Frequent consumption of certain fast foods may be associated with an enhanced preference for salt taste. [References].	2009	Kim, G. HLee, H. M	Journal of Human Nutrition and Dietetics	22	5	475-480	http://dx.doi.org/10.1111/j.1365-277X.2009.00984.x
	From oral to moral.	2009	Rozin, PaulHaidt, JoanthanFincher, Katrina	Science	323	5918	1179-1180	http://dx.doi.org/10.1126/science.1170492
	Gender differences in food selections of students at a historically black college and university (HBCU). [References].	2009	Mead, Antonia S	College Student Journal	43	3	800-806
	Grazing, cognitive performance and mood. [References].	2009	Hewlett, PaulSmith, AndrewLucas, Eva	Appetite	52	1	245-248	http://dx.doi.org/10.1016/j.appet.2008.09.008
	Guilty or not? Feelings of guilt about food among college women. [References].	2009	Steenhuis, Ingrid	Appetite	52	2	531-534	http://dx.doi.org/10.1016/j.appet.2008.12.004
	Hedonic ratings and consumption of school lunch among preschool children. [References].	2009	Caporale, GabriellaPolicastro, SoniaTuorila, HelyMonteleone, Erminio	Food Quality and Preference	20	7	482-489	http://dx.doi.org/10.1016/j.foodqual.2009.04.008
	How avatar customizability affects children's arousal and subjective presence during junk food-sponsored online video games. [References].	2009	Bailey, RachelWise, KevinBolls, Paul	CyberPsychology & Behavior	12	3	277-283	http://dx.doi.org/10.1089/cpb.2008.0292
	How liked and disliked foods affect time perception. [References].	2009	Gil, SandrineRousset, SylvieDroit-Volet, Sylvie	Emotion	9	4	457-463	http://dx.doi.org/10.1037/a0015751
	How many calories are on our plate? Expected fullness, not liking, determines meal-size selection. [References].	2009	Brunstrom, Jeffrey MRogers, Peter J	Obesity	17	10	1884-1890	http://dx.doi.org/10.1038/oby.2009.201
	How negative experiences shape long-term food preferences. Fifty years from the World War II combat front. [References].	2009	Wansink, Brianvan Ittersum, KoertWerle, Carolina	Appetite	52	3	750-752	http://dx.doi.org/10.1016/j.appet.2009.01.001
	Humans (Homo sapiens) fail to show an inequity effect in an "up-linkage" analog of the monkey inequity test. [References].	2009	Hachiga, YosukeSilberberg, AlanParker, ScottSakagami, Takayuki	Animal Cognition	12	2	359-367	http://dx.doi.org/10.1007/s10071-008-0195-7
	Impacts of sensory attributes and emotional responses on the hedonic ratings of odors in dairy products. [References].	2009	Seo, Han-SeokLee, YoungsunYoon, Na-RaeSong, Jeong MinShin, Jeong-MinLee, Seung-YeonHwang, Inkyeong	Appetite	53	1	50-55	http://dx.doi.org/10.1016/j.appet.2009.05.010
	Including ambivalence as a basis for benefit segmentation: A study of convenience food in Norway. [References].	2009	Olsen, Svein OttarPrebensen, NinaLarsen, Thomas A	European Journal of Marketing	43	5-6	762-783	http://dx.doi.org/10.1108/03090560910947034
	Increases in energy, protein and fat intake following the addition of sauce to an older person's meal. [References].	2009	Appleton, Katherine M	Appetite	52	1	161-165	http://dx.doi.org/10.1016/j.appet.2008.09.009
	Influences of food-name labels on perceived tastes. [References].	2009	Okamoto, MasakoWada, YujiYamaguchi, YuiKimura, AtsushiDan, HarukaMasuda, TomohiroSingh, Archana KClowney, LesterDan, Ippeita	Chemical Senses	34	3	187-194	http://dx.doi.org/10.1093/chemse/bjn075
	Influences on child eating and weight development from a behavioral genetics perspective. [References].	2009	Kral, Tanja V. EFaith, Myles S	Journal of Pediatric Psychology	34	6	596-605	http://dx.doi.org/10.1093/jpepsy/jsn037
	Is expectancy reality? Associations between tension reduction beliefs and mood following alcohol consumption. [References].	2009	Merrill, Jennifer EWardell, Jeffrey DRead, Jennifer P	Experimental and Clinical Psychopharmacology	17	6	434-444	http://dx.doi.org/10.1037/a0017424
	Learnt reduction in the size of a meal. Measurement of the sensory-gastric inhibition from conditioned satiety. [References].	2009	Booth, David A	Appetite	52	3	745-749	http://dx.doi.org/10.1016/j.appet.2009.02.008
	'Liking' and 'wanting' food rewards: Brain substrates and roles in eating disorders. [References].	2009	Berridge, Kent C	Physiology & Behavior	97	5	537-550	http://dx.doi.org/10.1016/j.physbeh.2009.02.044
	Long-term effects of provided low and high glycemic load low energy diets on mood and cognition. [References].	2009	Cheatham, Rachel ARoberts, Susan BDas, Sai KrupaGilhooly, Cheryl HGolden, Julie KHyatt, RaymondLerner, DebraSaltzman, EdwardLieberman, Harris R	Physiology & Behavior	98	3	374-379	http://dx.doi.org/10.1016/j.physbeh.2009.06.015
	Low alcohol alternatives: A promising strategy for reducing alcohol related harm. [References].	2009	Segal, David SStockwell, Tim	International Journal of Drug Policy	20	2	183-187	http://dx.doi.org/10.1016/j.drugpo.2008.06.001
[truncated: 801 more rows]
